# Supplementary material for: (E)-17β,19-Epoxy­methano-17,23,24-tridemethyl-4-nor-5β,18α-olean-3-one oxime
Source: Acta Crystallogr Sect E Struct Rep Online. 2009 May 14;65(Pt 6):o1262. doi: 10.1107/S1600536809016675 (PMC2969752; doi:10.1107/S1600536809016675)
Supplement: Supplementary file 1 [file e-65-o1262-sup1.cif]

##############################################################################
###                                                                        ###
###        Electronic paper (Acta Crystallographica Section E)             ###
###                                                                        ###
##############################################################################
#                                                                            #
# This CIF contains the data in a paper accepted for publication in Acta     #
# Crystallographica Section E. It conforms to the requirements of Notes      #
# for Authors for Section E, and has been peer reviewed under the auspices   #
# of the IUCr Commission on Journals.                                        #
#                                                                            #
# Full details of the Crystallographic Information File format               #
# are given in the paper "The Crystallographic Information File (CIF):       #
# a New Standard Archive File for Crystallography" by S. R. Hall, F. H.      #
# Allen and I. D. Brown [Acta Cryst. (1991), A47, 655-685].                  #
#                                                                            #
# The current version of the core CIF dictionary is obtainable from          #
# ftp://ftp.iucr.org/pub/cif_core.dic. The current version number is 2.4.    #
#                                                                            #
# Software is freely available for graphical display of the structure(s) in  #
# this CIF.  For information consult the CIF home page http://www.iucr.org/  #
# cif/home.html                                                              #
#                                                                            #
# This file may be used for bona fide research purposes within the           #
# scientific community so long as proper attribution is given to the journal # 
# article from which it was obtained.                                        #
#                                                                            #
##############################################################################
                                             
data_I
_audit_creation_method     SHELXL-97
_chemical_name_systematic
;
(3<i>E</i>,3a<i>S</i>,5a<i>R</i>,5b<i>R</i>,7a<i>R</i>,11<i>R</i>,11a<i>R</i>,
11b<i>R</i>,13a<i>R</i>,13b<i>R</i>)-5a,5b,10,10,13b-
pentamethylicosahydro-1<i>H</i>-11,7a-
(epoxymethano)cyclopenta[<i>a</i>]chrysen-3-one oxime
;
_chemical_name_common
;
(<i>E</i>)-17\b,19-Epoxymethano-17,23,24-tridemethyl-4-nor-5\b,18\a-olean-
3-one oxime
;
_chemical_formula_moiety     'C27 H43 N O2'
_chemical_formula_sum     'C27 H43 N O2'
_chemical_formula_iupac     'C27 H43 N O2'
_chemical_formula_weight     413.62
_chemical_melting_point_gt     468
_chemical_melting_point_lt     470
_symmetry_cell_setting     orthorhombic
_symmetry_space_group_name_H-M     'P 21 21 21'
_symmetry_space_group_name_HALL     'P 2ac 2ab'
loop_
    _symmetry_equiv_pos_as_xyz
    'x, y, z'
    'x+1/2, -y+1/2, -z'
    '-x, y+1/2, -z+1/2'
    '-x+1/2, -y, z+1/2'
_cell_length_a     12.5887(16)
_cell_length_b     13.2550(11)
_cell_length_c     14.5355(12)
_cell_angle_alpha     90.00
_cell_angle_beta     90.00
_cell_angle_gamma     90.00
_cell_volume     2425.4(4)
_cell_formula_units_Z     4
_cell_measurement_reflns_used     54
_cell_measurement_theta_min     14.5
_cell_measurement_theta_max     28.5
_cell_measurement_temperature     293(2)
_exptl_crystal_description     needle
_exptl_crystal_colour     colourless
_exptl_crystal_size_max     0.40
_exptl_crystal_size_mid     0.22
_exptl_crystal_size_min     0.13
_exptl_crystal_density_diffrn     1.133
_exptl_crystal_density_meas     ?
_exptl_crystal_density_method     'not measured'
_exptl_crystal_F_000     912
_exptl_absorpt_coefficient_mu     0.534
_exptl_absorpt_correction_type     none
_exptl_absorpt_process_details     ?
_exptl_absorpt_correction_T_min     ?
_exptl_absorpt_correction_T_max     ?
_exptl_special_details
;
;
_diffrn_ambient_temperature     293(2)
_diffrn_radiation_type     CuK\a
_diffrn_radiation_wavelength     1.54178
_diffrn_radiation_monochromator     graphite
_diffrn_measurement_device_type     'Kuma Diffraction KM-4 diffractometer'
_diffrn_measurement_method     '\w/2\q'
_diffrn_detector_area_resol_mean     ?
_diffrn_reflns_number     4994
_diffrn_reflns_av_R_equivalents     0.0366
_diffrn_reflns_av_sigmaI/netI     0.0229
_diffrn_reflns_theta_min     4.51
_diffrn_reflns_theta_max     70.14
_diffrn_reflns_theta_full     70.14
_diffrn_measured_fraction_theta_max     1.000
_diffrn_measured_fraction_theta_full     1.000
_diffrn_reflns_limit_h_min     -15
_diffrn_reflns_limit_h_max     15
_diffrn_reflns_limit_k_min     0
_diffrn_reflns_limit_k_max     16
_diffrn_reflns_limit_l_min     0
_diffrn_reflns_limit_l_max     17
_diffrn_standards_number     3
_diffrn_standards_interval_count     100
_diffrn_standards_interval_time     ?
_diffrn_standards_decay_%     2.3
_refine_special_details
;
Refinement of <i>F</i>^2^ against ALL reflections. The weighted <i>R</i>-factor
<i>wR</i> and goodness of fit <i>S</i> are based on <i>F</i>^2^, conventional
<i>R</i>-factors <i>R</i> are based on <i>F</i>, with <i>F</i> set to zero for
negative <i>F</i>^2^. The threshold expression of <i>F</i>^2^ >
\s(<i>F</i>^2^) is used only for calculating <i>R</i>-factors(gt) <i>etc</i>.
and is not relevant to the choice of reflections for refinement.
<i>R</i>-factors based on <i>F</i>^2^ are statistically about twice as large
as those based on <i>F</i>, and <i>R</i>- factors based on ALL data will be
even larger.
;
_reflns_number_total     2610
_reflns_number_gt     2240
_reflns_threshold_expression     >2\s(I)
_refine_ls_structure_factor_coef     Fsqd
_refine_ls_matrix_type     full
_refine_ls_R_factor_all     0.0408
_refine_ls_R_factor_gt     0.0308
_refine_ls_wR_factor_gt     0.0884
_refine_ls_wR_factor_ref     0.0941
_refine_ls_goodness_of_fit_ref     1.059
_refine_ls_restrained_S_all     1.059
_refine_ls_number_reflns     2610
_refine_ls_number_parameters     281
_refine_ls_number_restraints     0
_refine_ls_number_constraints     163
_refine_ls_hydrogen_treatment     mixed
_refine_ls_weighting_scheme     calc
_refine_ls_weighting_details
         'calc w=1/[\s^2^(Fo^2^)+(0.0523P)^2^+0.1689P] where P=(Fo^2^+2Fc^2^)/3'
_atom_sites_solution_hydrogens     difmap
_atom_sites_solution_primary     direct
_atom_sites_solution_secondary     difmap
_refine_ls_shift/su_max     0.000
_refine_ls_shift/su_mean     0.000
_refine_diff_density_max     0.120
_refine_diff_density_min     -0.116
_refine_ls_extinction_method     SHELXL
_refine_ls_extinction_coef     0.0011(2)
_refine_ls_extinction_expression
                                  'Fc^*^=kFc[1+0.001xFc^2^\l^3^/sin(2\q)]^-1/4^'
_refine_ls_abs_structure_details     ?
_refine_ls_abs_structure_Flack     ?
loop_
    _atom_type_symbol
    _atom_type_description
    _atom_type_scat_dispersion_real
    _atom_type_scat_dispersion_imag
    _atom_type_scat_source
    C C 0.0181 0.0091 'International Tables Vol C Tables 4.2.6.8 and 6.1.1.4'
    H H 0.0000 0.0000 'International Tables Vol C Tables 4.2.6.8 and 6.1.1.4'
    N N 0.0311 0.0180 'International Tables Vol C Tables 4.2.6.8 and 6.1.1.4'
    O O 0.0492 0.0322 'International Tables Vol C Tables 4.2.6.8 and 6.1.1.4'
_computing_data_collection     'KM-4 Software (Kuma Diffraction, 1996)'
_computing_cell_refinement     'KM-4 Software (Kuma Diffraction, 1996)'
_computing_data_reduction     'KM-4 Software (Kuma Diffraction, 1996)'
_computing_structure_solution     'SHELXS97 (Sheldrick, 2008)'
_computing_structure_refinement     'SHELXL97 (Sheldrick, 2008)'
_computing_molecular_graphics     'ORTEP-3 for Windows (Farrugia, 1997)'
_computing_publication_material     'WINGX (Farrugia, 1999)'
loop_
    _atom_site_type_symbol
    _atom_site_label
    _atom_site_fract_x
    _atom_site_fract_y
    _atom_site_fract_z
    _atom_site_U_iso_or_equiv
    _atom_site_adp_type
    _atom_site_calc_flag
    _atom_site_refinement_flags
    _atom_site_occupancy
    _atom_site_disorder_assembly
    _atom_site_disorder_group
    O O1 0.50319(13) 0.77700(17) 0.33765(13) 0.0806(5) Uani d . 1 . .
    H H1 0.491(2) 0.762(2) 0.395(2) 0.100(10) Uiso d . 1 . .
    O O2 0.06258(10) 1.29692(10) 0.00744(9) 0.0561(3) Uani d . 1 . .
    N N1 0.40209(14) 0.75851(15) 0.29992(12) 0.0620(5) Uani d . 1 . .
    C C1 0.43803(18) 0.79829(17) 0.05510(15) 0.0631(5) Uani d . 1 . .
    H H1A 0.4512 0.7343 0.0248 0.076 Uiso calc R 1 . .
    H H1B 0.4666 0.8519 0.0170 0.076 Uiso calc R 1 . .
    C C2 0.49002(17) 0.7997(2) 0.15037(16) 0.0680(6) Uani d . 1 . .
    H H2A 0.5484 0.7521 0.1537 0.082 Uiso calc R 1 . .
    H H2B 0.5162 0.8666 0.1654 0.082 Uiso calc R 1 . .
    C C3 0.40138(16) 0.76952(16) 0.21323(14) 0.0561(5) Uani d . 1 . .
    C C5 0.30026(17) 0.75334(15) 0.16039(14) 0.0576(5) Uani d . 1 . .
    H H5 0.2966 0.6817 0.1441 0.069 Uiso calc R 1 . .
    C C6 0.19970(17) 0.77938(18) 0.21268(15) 0.0658(6) Uani d . 1 . .
    H H6A 0.1384 0.7587 0.1769 0.079 Uiso calc R 1 . .
    H H6B 0.1985 0.7425 0.2703 0.079 Uiso calc R 1 . .
    C C7 0.19268(16) 0.89107(17) 0.23218(13) 0.0591(5) Uani d . 1 . .
    H H7A 0.2513 0.9103 0.2718 0.071 Uiso calc R 1 . .
    H H7B 0.1272 0.9046 0.2652 0.071 Uiso calc R 1 . .
    C C8 0.19556(13) 0.95683(15) 0.14448(11) 0.0455(4) Uani d . 1 . .
    C C9 0.29594(14) 0.92829(13) 0.08732(11) 0.0427(4) Uani d . 1 . .
    H H9 0.3562 0.9514 0.1245 0.051 Uiso calc R 1 . .
    C C10 0.31736(16) 0.81371(14) 0.07022(13) 0.0526(4) Uani d . 1 . .
    C C11 0.30140(16) 0.99102(13) -0.00084(11) 0.0475(4) Uani d . 1 . .
    H H11A 0.3657 0.9740 -0.0341 0.057 Uiso calc R 1 . .
    H H11B 0.2413 0.9743 -0.0397 0.057 Uiso calc R 1 . .
    C C12 0.30058(14) 1.10370(13) 0.01892(12) 0.0457(4) Uani d . 1 . .
    H H12A 0.2966 1.1402 -0.0388 0.055 Uiso calc R 1 . .
    H H12B 0.3667 1.1221 0.0488 0.055 Uiso calc R 1 . .
    C C13 0.20788(13) 1.13561(13) 0.08002(11) 0.0415(4) Uani d . 1 . .
    H H13 0.1426 1.1200 0.0462 0.050 Uiso calc R 1 . .
    C C14 0.20485(13) 1.07304(15) 0.17054(10) 0.0456(4) Uani d . 1 . .
    C C15 0.10814(16) 1.10874(19) 0.22730(13) 0.0629(6) Uani d . 1 . .
    H H15A 0.0437 1.0922 0.1940 0.075 Uiso calc R 1 . .
    H H15B 0.1067 1.0722 0.2851 0.075 Uiso calc R 1 . .
    C C16 0.10920(18) 1.2219(2) 0.24743(13) 0.0690(6) Uani d . 1 . .
    H H16A 0.0434 1.2399 0.2781 0.083 Uiso calc R 1 . .
    H H16B 0.1671 1.2365 0.2894 0.083 Uiso calc R 1 . .
    C C17 0.12164(15) 1.28729(17) 0.16219(13) 0.0558(5) Uani d . 1 . .
    C C18 0.20859(14) 1.24982(14) 0.09614(12) 0.0476(4) Uani d . 1 . .
    H H18 0.2786 1.2714 0.1180 0.057 Uiso calc R 1 . .
    C C19 0.17728(14) 1.31005(14) 0.01104(14) 0.0503(4) Uani d . 1 . .
    H H19 0.2103 1.2809 -0.0439 0.060 Uiso calc R 1 . .
    C C20 0.20282(19) 1.42351(16) 0.01733(18) 0.0691(6) Uani d . 1 . .
    C C21 0.1451(2) 1.46632(19) 0.1015(2) 0.0814(8) Uani d . 1 . .
    H H21A 0.1774 1.5304 0.1177 0.098 Uiso calc R 1 . .
    H H21B 0.0718 1.4794 0.0849 0.098 Uiso calc R 1 . .
    C C22 0.14688(19) 1.3980(2) 0.18554(18) 0.0773(7) Uani d . 1 . .
    H H22A 0.0954 1.4224 0.2299 0.093 Uiso calc R 1 . .
    H H22B 0.2165 1.4016 0.2139 0.093 Uiso calc R 1 . .
    C C25 0.2534(2) 0.76839(18) -0.00933(16) 0.0742(7) Uani d . 1 . .
    H H25A 0.2774 0.7008 -0.0209 0.111 Uiso calc R 1 . .
    H H25B 0.2634 0.8086 -0.0636 0.111 Uiso calc R 1 . .
    H H25C 0.1794 0.7673 0.0066 0.111 Uiso calc R 1 . .
    C C26 0.09170(15) 0.93677(17) 0.09073(15) 0.0596(5) Uani d . 1 . .
    H H26A 0.0862 0.8661 0.0770 0.089 Uiso calc R 1 . .
    H H26B 0.0924 0.9746 0.0344 0.089 Uiso calc R 1 . .
    H H26C 0.0320 0.9572 0.1274 0.089 Uiso calc R 1 . .
    C C27 0.30490(15) 1.09487(17) 0.22921(12) 0.0561(5) Uani d . 1 . .
    H H27A 0.3666 1.0694 0.1981 0.084 Uiso calc R 1 . .
    H H27B 0.2981 1.0624 0.2879 0.084 Uiso calc R 1 . .
    H H27C 0.3120 1.1663 0.2380 0.084 Uiso calc R 1 . .
    C C28 0.02439(14) 1.28226(19) 0.09950(14) 0.0597(5) Uani d . 1 . .
    H H28A -0.0103 1.2172 0.1051 0.072 Uiso calc R 1 . .
    H H28B -0.0261 1.3346 0.1157 0.072 Uiso calc R 1 . .
    C C29 0.3229(2) 1.43864(18) 0.0252(2) 0.0896(9) Uani d . 1 . .
    H H29A 0.3395 1.5088 0.0175 0.134 Uiso calc R 1 . .
    H H29B 0.3581 1.4000 -0.0216 0.134 Uiso calc R 1 . .
    H H29C 0.3465 1.4166 0.0847 0.134 Uiso calc R 1 . .
    C C30 0.1626(2) 1.47527(18) -0.0701(2) 0.0876(8) Uani d . 1 . .
    H H30A 0.1719 1.5469 -0.0646 0.131 Uiso calc R 1 . .
    H H30B 0.0886 1.4603 -0.0784 0.131 Uiso calc R 1 . .
    H H30C 0.2020 1.4510 -0.1222 0.131 Uiso calc R 1 . .
loop_
    _atom_site_aniso_label
    _atom_site_aniso_U_11
    _atom_site_aniso_U_22
    _atom_site_aniso_U_33
    _atom_site_aniso_U_12
    _atom_site_aniso_U_13
    _atom_site_aniso_U_23
    O1 0.0541(8) 0.1201(15) 0.0675(10) 0.0019(9) -0.0063(8) 0.0231(10)
    O2 0.0432(6) 0.0761(8) 0.0490(7) 0.0101(6) -0.0029(5) -0.0061(7)
    N1 0.0510(9) 0.0778(12) 0.0573(9) 0.0013(8) -0.0003(8) 0.0150(9)
    C1 0.0741(13) 0.0589(11) 0.0564(11) 0.0148(11) 0.0171(10) 0.0079(9)
    C2 0.0541(11) 0.0841(15) 0.0657(13) 0.0125(11) 0.0103(10) 0.0207(11)
    C3 0.0550(11) 0.0573(11) 0.0558(11) 0.0022(9) 0.0036(9) 0.0129(9)
    C5 0.0644(11) 0.0537(10) 0.0547(10) -0.0088(9) -0.0001(10) 0.0128(9)
    C6 0.0531(11) 0.0814(14) 0.0629(12) -0.0158(11) 0.0009(10) 0.0286(11)
    C7 0.0456(9) 0.0859(14) 0.0458(9) 0.0003(10) 0.0111(8) 0.0187(9)
    C8 0.0357(8) 0.0656(11) 0.0354(8) -0.0061(8) 0.0018(7) 0.0076(7)
    C9 0.0423(8) 0.0524(9) 0.0333(7) -0.0045(7) 0.0039(7) 0.0028(7)
    C10 0.0635(11) 0.0504(9) 0.0440(9) -0.0045(9) 0.0029(9) 0.0037(8)
    C11 0.0561(10) 0.0525(9) 0.0341(8) 0.0009(8) 0.0106(8) 0.0016(7)
    C12 0.0455(8) 0.0504(9) 0.0413(8) 0.0016(8) 0.0123(8) 0.0026(7)
    C13 0.0346(7) 0.0561(9) 0.0337(7) 0.0005(7) 0.0040(7) -0.0027(7)
    C14 0.0352(8) 0.0693(11) 0.0324(7) 0.0020(8) 0.0033(7) -0.0014(7)
    C15 0.0471(10) 0.1020(17) 0.0395(9) 0.0119(10) 0.0126(8) 0.0045(10)
    C16 0.0566(11) 0.1094(18) 0.0408(9) 0.0257(12) 0.0037(9) -0.0167(11)
    C17 0.0433(9) 0.0761(13) 0.0481(10) 0.0139(9) -0.0016(8) -0.0173(10)
    C18 0.0354(8) 0.0603(11) 0.0472(9) 0.0046(7) 0.0007(8) -0.0105(8)
    C19 0.0428(9) 0.0542(9) 0.0539(10) 0.0089(7) 0.0016(8) -0.0039(8)
    C20 0.0627(12) 0.0550(11) 0.0897(15) 0.0113(10) 0.0011(13) -0.0083(11)
    C21 0.0754(15) 0.0661(14) 0.103(2) 0.0176(12) -0.0056(14) -0.0248(14)
    C22 0.0650(13) 0.0908(17) 0.0761(15) 0.0210(12) -0.0096(12) -0.0400(14)
    C25 0.1048(18) 0.0607(14) 0.0572(12) -0.0073(12) -0.0101(13) -0.0062(11)
    C26 0.0426(9) 0.0751(13) 0.0609(11) -0.0125(9) -0.0076(9) 0.0090(11)
    C27 0.0492(10) 0.0764(13) 0.0427(9) 0.0034(10) -0.0086(8) -0.0082(9)
    C28 0.0413(9) 0.0864(14) 0.0514(10) 0.0148(10) 0.0010(8) -0.0128(10)
    C29 0.0691(14) 0.0581(12) 0.142(3) -0.0061(11) 0.0053(17) -0.0063(15)
    C30 0.1021(19) 0.0549(12) 0.106(2) 0.0156(13) -0.0037(17) 0.0115(13)
_geom_special_details
;
 All esds (except the esd in the dihedral angle between two l.s. planes)
 are estimated using the full covariance matrix.  The cell esds are taken
 into account individually in the estimation of esds in distances, angles
 and torsion angles; correlations between esds in cell parameters are only
 used when they are defined by crystal symmetry.  An approximate (isotropic)
 treatment of cell esds is used for estimating esds involving l.s. planes.
;
loop_
    _geom_bond_atom_site_label_1
    _geom_bond_atom_site_label_2
    _geom_bond_site_symmetry_2
    _geom_bond_distance
    _geom_bond_publ_flag
    O1 N1 . 1.407(2) ?
    O1 H1 . 0.88(3) ?
    O2 C28 . 1.435(2) ?
    O2 C19 . 1.455(2) ?
    N1 C3 . 1.268(3) ?
    C1 C2 . 1.532(3) ?
    C1 C10 . 1.548(3) ?
    C1 H1A . 0.9700 ?
    C1 H1B . 0.9700 ?
    C2 C3 . 1.497(3) ?
    C2 H2A . 0.9700 ?
    C2 H2B . 0.9700 ?
    C3 C5 . 1.502(3) ?
    C5 C6 . 1.516(3) ?
    C5 C10 . 1.551(3) ?
    C5 H5 . 0.9800 ?
    C6 C7 . 1.510(3) ?
    C6 H6A . 0.9700 ?
    C6 H6B . 0.9700 ?
    C7 C8 . 1.545(2) ?
    C7 H7A . 0.9700 ?
    C7 H7B . 0.9700 ?
    C8 C26 . 1.546(2) ?
    C8 C9 . 1.559(2) ?
    C8 C14 . 1.591(3) ?
    C9 C11 . 1.529(2) ?
    C9 C10 . 1.562(3) ?
    C9 H9 . 0.9800 ?
    C10 C25 . 1.532(3) ?
    C11 C12 . 1.521(2) ?
    C11 H11A . 0.9700 ?
    C11 H11B . 0.9700 ?
    C12 C13 . 1.526(2) ?
    C12 H12A . 0.9700 ?
    C12 H12B . 0.9700 ?
    C13 C18 . 1.532(2) ?
    C13 C14 . 1.556(2) ?
    C13 H13 . 0.9800 ?
    C14 C15 . 1.545(2) ?
    C14 C27 . 1.548(2) ?
    C15 C16 . 1.529(4) ?
    C15 H15A . 0.9700 ?
    C15 H15B . 0.9700 ?
    C16 C17 . 1.520(3) ?
    C16 H16A . 0.9700 ?
    C16 H16B . 0.9700 ?
    C17 C28 . 1.528(3) ?
    C17 C18 . 1.538(2) ?
    C17 C22 . 1.540(3) ?
    C18 C19 . 1.524(3) ?
    C18 H18 . 0.9800 ?
    C19 C20 . 1.541(3) ?
    C19 H19 . 0.9800 ?
    C20 C29 . 1.529(3) ?
    C20 C30 . 1.531(4) ?
    C20 C21 . 1.532(3) ?
    C21 C22 . 1.520(4) ?
    C21 H21A . 0.9700 ?
    C21 H21B . 0.9700 ?
    C22 H22A . 0.9700 ?
    C22 H22B . 0.9700 ?
    C25 H25A . 0.9600 ?
    C25 H25B . 0.9600 ?
    C25 H25C . 0.9600 ?
    C26 H26A . 0.9600 ?
    C26 H26B . 0.9600 ?
    C26 H26C . 0.9600 ?
    C27 H27A . 0.9600 ?
    C27 H27B . 0.9600 ?
    C27 H27C . 0.9600 ?
    C28 H28A . 0.9700 ?
    C28 H28B . 0.9700 ?
    C29 H29A . 0.9600 ?
    C29 H29B . 0.9600 ?
    C29 H29C . 0.9600 ?
    C30 H30A . 0.9600 ?
    C30 H30B . 0.9600 ?
    C30 H30C . 0.9600 ?
loop_
    _geom_angle_atom_site_label_1
    _geom_angle_atom_site_label_2
    _geom_angle_atom_site_label_3
    _geom_angle_site_symmetry_1
    _geom_angle_site_symmetry_3
    _geom_angle
    _geom_angle_publ_flag
    N1 O1 H1 . . 100(2) ?
    C28 O2 C19 . . 108.36(14) ?
    C3 N1 O1 . . 111.93(18) ?
    C2 C1 C10 . . 106.80(16) ?
    C2 C1 H1A . . 110.4 ?
    C10 C1 H1A . . 110.4 ?
    C2 C1 H1B . . 110.4 ?
    C10 C1 H1B . . 110.4 ?
    H1A C1 H1B . . 108.6 ?
    C3 C2 C1 . . 103.30(18) ?
    C3 C2 H2A . . 111.1 ?
    C1 C2 H2A . . 111.1 ?
    C3 C2 H2B . . 111.1 ?
    C1 C2 H2B . . 111.1 ?
    H2A C2 H2B . . 109.1 ?
    N1 C3 C2 . . 129.2(2) ?
    N1 C3 C5 . . 119.83(19) ?
    C2 C3 C5 . . 110.97(17) ?
    C3 C5 C6 . . 114.75(17) ?
    C3 C5 C10 . . 103.94(16) ?
    C6 C5 C10 . . 114.97(17) ?
    C3 C5 H5 . . 107.6 ?
    C6 C5 H5 . . 107.6 ?
    C10 C5 H5 . . 107.6 ?
    C7 C6 C5 . . 111.48(16) ?
    C7 C6 H6A . . 109.3 ?
    C5 C6 H6A . . 109.3 ?
    C7 C6 H6B . . 109.3 ?
    C5 C6 H6B . . 109.3 ?
    H6A C6 H6B . . 108.0 ?
    C6 C7 C8 . . 113.39(17) ?
    C6 C7 H7A . . 108.9 ?
    C8 C7 H7A . . 108.9 ?
    C6 C7 H7B . . 108.9 ?
    C8 C7 H7B . . 108.9 ?
    H7A C7 H7B . . 107.7 ?
    C7 C8 C26 . . 107.47(15) ?
    C7 C8 C9 . . 108.78(15) ?
    C26 C8 C9 . . 111.99(14) ?
    C7 C8 C14 . . 110.59(15) ?
    C26 C8 C14 . . 110.43(15) ?
    C9 C8 C14 . . 107.59(14) ?
    C11 C9 C8 . . 110.56(14) ?
    C11 C9 C10 . . 112.80(14) ?
    C8 C9 C10 . . 117.42(14) ?
    C11 C9 H9 . . 104.9 ?
    C8 C9 H9 . . 104.9 ?
    C10 C9 H9 . . 104.9 ?
    C25 C10 C1 . . 110.89(19) ?
    C25 C10 C5 . . 111.27(16) ?
    C1 C10 C5 . . 100.84(16) ?
    C25 C10 C9 . . 114.24(17) ?
    C1 C10 C9 . . 108.67(16) ?
    C5 C10 C9 . . 110.08(15) ?
    C12 C11 C9 . . 112.05(14) ?
    C12 C11 H11A . . 109.2 ?
    C9 C11 H11A . . 109.2 ?
    C12 C11 H11B . . 109.2 ?
    C9 C11 H11B . . 109.2 ?
    H11A C11 H11B . . 107.9 ?
    C11 C12 C13 . . 112.78(14) ?
    C11 C12 H12A . . 109.0 ?
    C13 C12 H12A . . 109.0 ?
    C11 C12 H12B . . 109.0 ?
    C13 C12 H12B . . 109.0 ?
    H12A C12 H12B . . 107.8 ?
    C12 C13 C18 . . 111.00(14) ?
    C12 C13 C14 . . 111.29(14) ?
    C18 C13 C14 . . 113.42(14) ?
    C12 C13 H13 . . 106.9 ?
    C18 C13 H13 . . 106.9 ?
    C14 C13 H13 . . 106.9 ?
    C15 C14 C27 . . 106.84(14) ?
    C15 C14 C13 . . 107.91(15) ?
    C27 C14 C13 . . 110.26(15) ?
    C15 C14 C8 . . 111.46(16) ?
    C27 C14 C8 . . 111.84(15) ?
    C13 C14 C8 . . 108.46(13) ?
    C16 C15 C14 . . 113.33(18) ?
    C16 C15 H15A . . 108.9 ?
    C14 C15 H15A . . 108.9 ?
    C16 C15 H15B . . 108.9 ?
    C14 C15 H15B . . 108.9 ?
    H15A C15 H15B . . 107.7 ?
    C17 C16 C15 . . 113.84(16) ?
    C17 C16 H16A . . 108.8 ?
    C15 C16 H16A . . 108.8 ?
    C17 C16 H16B . . 108.8 ?
    C15 C16 H16B . . 108.8 ?
    H16A C16 H16B . . 107.7 ?
    C16 C17 C28 . . 112.25(19) ?
    C16 C17 C18 . . 113.46(16) ?
    C28 C17 C18 . . 100.60(14) ?
    C16 C17 C22 . . 112.64(18) ?
    C28 C17 C22 . . 109.79(18) ?
    C18 C17 C22 . . 107.37(18) ?
    C19 C18 C13 . . 113.07(14) ?
    C19 C18 C17 . . 98.82(14) ?
    C13 C18 C17 . . 114.23(16) ?
    C19 C18 H18 . . 110.1 ?
    C13 C18 H18 . . 110.1 ?
    C17 C18 H18 . . 110.1 ?
    O2 C19 C18 . . 102.90(15) ?
    O2 C19 C20 . . 109.03(15) ?
    C18 C19 C20 . . 114.15(17) ?
    O2 C19 H19 . . 110.2 ?
    C18 C19 H19 . . 110.2 ?
    C20 C19 H19 . . 110.2 ?
    C29 C20 C30 . . 109.3(2) ?
    C29 C20 C21 . . 111.1(2) ?
    C30 C20 C21 . . 109.90(19) ?
    C29 C20 C19 . . 109.80(17) ?
    C30 C20 C19 . . 108.6(2) ?
    C21 C20 C19 . . 108.1(2) ?
    C22 C21 C20 . . 114.47(19) ?
    C22 C21 H21A . . 108.6 ?
    C20 C21 H21A . . 108.6 ?
    C22 C21 H21B . . 108.6 ?
    C20 C21 H21B . . 108.6 ?
    H21A C21 H21B . . 107.6 ?
    C21 C22 C17 . . 112.79(19) ?
    C21 C22 H22A . . 109.0 ?
    C17 C22 H22A . . 109.0 ?
    C21 C22 H22B . . 109.0 ?
    C17 C22 H22B . . 109.0 ?
    H22A C22 H22B . . 107.8 ?
    C10 C25 H25A . . 109.5 ?
    C10 C25 H25B . . 109.5 ?
    H25A C25 H25B . . 109.5 ?
    C10 C25 H25C . . 109.5 ?
    H25A C25 H25C . . 109.5 ?
    H25B C25 H25C . . 109.5 ?
    C8 C26 H26A . . 109.5 ?
    C8 C26 H26B . . 109.5 ?
    H26A C26 H26B . . 109.5 ?
    C8 C26 H26C . . 109.5 ?
    H26A C26 H26C . . 109.5 ?
    H26B C26 H26C . . 109.5 ?
    C14 C27 H27A . . 109.5 ?
    C14 C27 H27B . . 109.5 ?
    H27A C27 H27B . . 109.5 ?
    C14 C27 H27C . . 109.5 ?
    H27A C27 H27C . . 109.5 ?
    H27B C27 H27C . . 109.5 ?
    O2 C28 C17 . . 106.37(15) ?
    O2 C28 H28A . . 110.5 ?
    C17 C28 H28A . . 110.5 ?
    O2 C28 H28B . . 110.5 ?
    C17 C28 H28B . . 110.5 ?
    H28A C28 H28B . . 108.6 ?
    C20 C29 H29A . . 109.5 ?
    C20 C29 H29B . . 109.5 ?
    H29A C29 H29B . . 109.5 ?
    C20 C29 H29C . . 109.5 ?
    H29A C29 H29C . . 109.5 ?
    H29B C29 H29C . . 109.5 ?
    C20 C30 H30A . . 109.5 ?
    C20 C30 H30B . . 109.5 ?
    H30A C30 H30B . . 109.5 ?
    C20 C30 H30C . . 109.5 ?
    H30A C30 H30C . . 109.5 ?
    H30B C30 H30C . . 109.5 ?
loop_
    _geom_torsion_atom_site_label_1
    _geom_torsion_atom_site_label_2
    _geom_torsion_atom_site_label_3
    _geom_torsion_atom_site_label_4
    _geom_torsion_site_symmetry_1
    _geom_torsion_site_symmetry_2
    _geom_torsion_site_symmetry_3
    _geom_torsion_site_symmetry_4
    _geom_torsion
    _geom_torsion_publ_flag
    C10 C1 C2 C3 . . . . 24.3(2) ?
    O1 N1 C3 C2 . . . . -1.0(4) ?
    O1 N1 C3 C5 . . . . -179.80(18) ?
    C1 C2 C3 N1 . . . . 179.6(2) ?
    C1 C2 C3 C5 . . . . -1.5(2) ?
    N1 C3 C5 C6 . . . . 31.2(3) ?
    C2 C3 C5 C6 . . . . -147.80(19) ?
    N1 C3 C5 C10 . . . . 157.6(2) ?
    C2 C3 C5 C10 . . . . -21.4(2) ?
    C3 C5 C6 C7 . . . . 66.3(2) ?
    C10 C5 C6 C7 . . . . -54.2(2) ?
    C5 C6 C7 C8 . . . . 58.2(2) ?
    C6 C7 C8 C26 . . . . 67.6(2) ?
    C6 C7 C8 C9 . . . . -53.8(2) ?
    C6 C7 C8 C14 . . . . -171.76(16) ?
    C7 C8 C9 C11 . . . . 179.45(15) ?
    C26 C8 C9 C11 . . . . 60.81(19) ?
    C14 C8 C9 C11 . . . . -60.72(17) ?
    C7 C8 C9 C10 . . . . 48.1(2) ?
    C26 C8 C9 C10 . . . . -70.6(2) ?
    C14 C8 C9 C10 . . . . 167.91(14) ?
    C2 C1 C10 C25 . . . . -154.75(18) ?
    C2 C1 C10 C5 . . . . -36.8(2) ?
    C2 C1 C10 C9 . . . . 78.9(2) ?
    C3 C5 C10 C25 . . . . 152.20(18) ?
    C6 C5 C10 C25 . . . . -81.5(2) ?
    C3 C5 C10 C1 . . . . 34.5(2) ?
    C6 C5 C10 C1 . . . . 160.79(18) ?
    C3 C5 C10 C9 . . . . -80.1(2) ?
    C6 C5 C10 C9 . . . . 46.1(2) ?
    C11 C9 C10 C25 . . . . -48.7(2) ?
    C8 C9 C10 C25 . . . . 81.7(2) ?
    C11 C9 C10 C1 . . . . 75.7(2) ?
    C8 C9 C10 C1 . . . . -153.95(15) ?
    C11 C9 C10 C5 . . . . -174.71(16) ?
    C8 C9 C10 C5 . . . . -44.4(2) ?
    C8 C9 C11 C12 . . . . 56.7(2) ?
    C10 C9 C11 C12 . . . . -169.56(16) ?
    C9 C11 C12 C13 . . . . -52.8(2) ?
    C11 C12 C13 C18 . . . . -178.59(15) ?
    C11 C12 C13 C14 . . . . 54.06(19) ?
    C12 C13 C14 C15 . . . . -179.09(15) ?
    C18 C13 C14 C15 . . . . 54.9(2) ?
    C12 C13 C14 C27 . . . . 64.56(18) ?
    C18 C13 C14 C27 . . . . -61.45(19) ?
    C12 C13 C14 C8 . . . . -58.21(17) ?
    C18 C13 C14 C8 . . . . 175.78(14) ?
    C7 C8 C14 C15 . . . . -61.56(19) ?
    C26 C8 C14 C15 . . . . 57.27(18) ?
    C9 C8 C14 C15 . . . . 179.76(13) ?
    C7 C8 C14 C27 . . . . 57.97(18) ?
    C26 C8 C14 C27 . . . . 176.80(14) ?
    C9 C8 C14 C27 . . . . -60.70(17) ?
    C7 C8 C14 C13 . . . . 179.78(14) ?
    C26 C8 C14 C13 . . . . -61.40(17) ?
    C9 C8 C14 C13 . . . . 61.10(16) ?
    C27 C14 C15 C16 . . . . 62.1(2) ?
    C13 C14 C15 C16 . . . . -56.4(2) ?
    C8 C14 C15 C16 . . . . -175.40(15) ?
    C14 C15 C16 C17 . . . . 53.3(2) ?
    C15 C16 C17 C28 . . . . 68.0(2) ?
    C15 C16 C17 C18 . . . . -45.2(2) ?
    C15 C16 C17 C22 . . . . -167.46(18) ?
    C12 C13 C18 C19 . . . . 71.70(19) ?
    C14 C13 C18 C19 . . . . -162.14(14) ?
    C12 C13 C18 C17 . . . . -176.31(14) ?
    C14 C13 C18 C17 . . . . -50.1(2) ?
    C16 C17 C18 C19 . . . . 164.25(17) ?
    C28 C17 C18 C19 . . . . 44.17(19) ?
    C22 C17 C18 C19 . . . . -70.62(18) ?
    C16 C17 C18 C13 . . . . 43.9(2) ?
    C28 C17 C18 C13 . . . . -76.1(2) ?
    C22 C17 C18 C13 . . . . 169.06(16) ?
    C28 O2 C19 C18 . . . . 28.72(19) ?
    C28 O2 C19 C20 . . . . -92.8(2) ?
    C13 C18 C19 O2 . . . . 75.99(17) ?
    C17 C18 C19 O2 . . . . -45.17(17) ?
    C13 C18 C19 C20 . . . . -166.02(16) ?
    C17 C18 C19 C20 . . . . 72.81(19) ?
    O2 C19 C20 C29 . . . . 177.7(2) ?
    C18 C19 C20 C29 . . . . 63.3(3) ?
    O2 C19 C20 C30 . . . . -62.9(2) ?
    C18 C19 C20 C30 . . . . -177.28(18) ?
    O2 C19 C20 C21 . . . . 56.3(2) ?
    C18 C19 C20 C21 . . . . -58.1(2) ?
    C29 C20 C21 C22 . . . . -80.1(3) ?
    C30 C20 C21 C22 . . . . 158.8(2) ?
    C19 C20 C21 C22 . . . . 40.4(3) ?
    C20 C21 C22 C17 . . . . -45.1(3) ?
    C16 C17 C22 C21 . . . . -172.49(18) ?
    C28 C17 C22 C21 . . . . -46.6(2) ?
    C18 C17 C22 C21 . . . . 61.9(2) ?
    C19 O2 C28 C17 . . . . 0.2(2) ?
    C16 C17 C28 O2 . . . . -149.50(17) ?
    C18 C17 C28 O2 . . . . -28.6(2) ?
    C22 C17 C28 O2 . . . . 84.4(2) ?
loop_
    _geom_hbond_atom_site_label_D
    _geom_hbond_atom_site_label_H
    _geom_hbond_atom_site_label_A
    _geom_hbond_site_symmetry_A
    _geom_hbond_distance_DH
    _geom_hbond_distance_HA
    _geom_hbond_distance_DA
    _geom_hbond_angle_DHA
    _geom_hbond_publ_flag
    O1 H1 O2 4_575 0.87(3) 1.93(3) 2.782(2) 164(3) yes
data_global
_journal_date_recd_electronic     2009-01-21
_journal_date_accepted     2009-05-04
_journal_name_full     'Acta Crystallographica, Section E'
_journal_year     2009
_journal_volume     65
_journal_issue      6
_journal_page_first     o1262
_journal_page_last     o1262
_journal_paper_category     QO
_journal_coeditor_code     FB2138
_publ_contact_author_name     'Dr.hab. Andrzej Gzella'
_publ_contact_author_address
;
   Department of Organic Chemistry,
   Poznan University of Medical Sciences,
   ul. Grunwaldzka 6,
   60-780 Pozna\'n,
   Poland
;
_publ_contact_author_email     'akgzella@ump.edu.pl'
_publ_contact_author_fax     '+48 61 8546680'
_publ_contact_author_phone     '+48 61 8546679'
_publ_section_title
;
(<i>E</i>)-17\b,19-Epoxymethano-17,23,24-tridemethyl-4-nor-5\b,18\a-olean-3-one
oxime
;
loop_
    _publ_author_name
    _publ_author_address
    'Froelich, Anna'
;
Department of Organic Chemistry,
Poznan University of Medical Sciences,
ul. Grunwaldzka 6
60-780 Pozna\'n
Poland
;
    'Kazakova, Oxana B.'
;
Institute of Organic Chemistry,
Ufa Research Center of the Russian Academy of Sciences,
71, prosp. Oktyabrya,
450054 Ufa, Russian Federation
;
    'Tolstikov, Genrikh'
;Institute of Organic Chemistry,
Ufa Research Center of the Russian Academy of Sciences,
71, prosp. Oktyabrya,
450054 Ufa, Russian Federation
;
    'Gzella, Andrzej K.'
;
Department of Organic Chemistry,
Poznan University of Medical Sciences,
ul. Grunwaldzka 6
60-780 Pozna\'n
Poland
;
