# Supplementary material for: (E)-17β,19-Epoxy­methano-17,23,24-tridemethyl-4-nor-5β,18α-olean-3-one oxime
Source: Acta Crystallogr Sect E Struct Rep Online. 2009 May 14;65(Pt 6):o1262. doi: 10.1107/S1600536809016675 (PMC2969752; doi:10.1107/S1600536809016675)
Supplement: Supplementary file 2 [file e-65-o1262-Isup2.hkl]

# 
# h,k,l, Fc-squared, Fo-squared, sigma(Fo-squared) and status flag 
# 
data_I
_shelx_title ' OKS0108a' 
_shelx_refln_list_code          4 
_shelx_F_calc_maximum      211.76 
_exptl_crystal_F_000       912.00 
_reflns_d_resolution_high  0.8196 
 
loop_ 
 _symmetry_equiv_pos_as_xyz 
 'x, y, z' 
 'x+1/2, -y+1/2, -z' 
 '-x, y+1/2, -z+1/2' 
 '-x+1/2, -y, z+1/2' 
 
_cell_length_a    12.5887 
_cell_length_b    13.2550 
_cell_length_c    14.5355 
_cell_angle_alpha  90.000 
_cell_angle_beta   90.000 
_cell_angle_gamma  90.000 
 
_shelx_F_squared_multiplier     1.000 
 
loop_ 
 _refln_index_h 
 _refln_index_k 
 _refln_index_l 
 _refln_F_squared_calc 
 _refln_F_squared_meas 
 _refln_F_squared_sigma 
 _refln_observed_status 
   2   0   0    26147.60    25514.57     77.91 o 
   4   0   0        1.33        0.93      0.41 o 
   6   0   0     2384.68     2525.90     16.20 o 
   8   0   0     2317.26     2398.08     41.89 o 
  10   0   0     4421.57     4315.50     25.37 o 
  12   0   0      352.56      377.65      6.66 o 
  14   0   0       15.92       16.46      0.71 o 
   1   1   0     9034.73     8666.91    399.83 o 
   2   1   0    29242.10    29173.88   1253.21 o 
   3   1   0     1625.93     1607.83     79.32 o 
   4   1   0     1306.98     1177.53     33.00 o 
   5   1   0     1368.45     1417.04     48.92 o 
   6   1   0      148.40      183.04      3.30 o 
   7   1   0        0.84       -0.48      0.69 o 
   8   1   0      295.25      273.59      9.85 o 
   9   1   0     1619.64     1619.14     24.44 o 
  10   1   0       93.57       90.96      4.53 o 
  11   1   0      927.58      976.90     27.85 o 
  12   1   0       19.25       23.73      0.91 o 
  13   1   0       24.23       26.27      1.51 o 
  14   1   0        0.62        1.36      0.61 o 
  15   1   0        0.13       -0.10      0.69 o 
   0   2   0    16866.39    17169.13     76.68 o 
   1   2   0      182.67      191.62      3.52 o 
   2   2   0    11154.36    10733.23    596.97 o 
   3   2   0     3511.44     3315.35    154.91 o 
   4   2   0     2322.58     2068.38     70.72 o 
   5   2   0       74.19       60.07      2.73 o 
   6   2   0      515.34      507.21      8.56 o 
   7   2   0       90.05       97.79      1.83 o 
   8   2   0      402.45      382.90      6.66 o 
   9   2   0      266.25      264.26      4.47 o 
  10   2   0       85.13       99.13      3.52 o 
  11   2   0        0.01        0.58      0.97 o 
  12   2   0       14.14       12.52      1.44 o 
  13   2   0       12.65       14.79      1.44 o 
  14   2   0        4.72        5.64      0.61 o 
  15   2   0        7.49        7.77      0.51 o 
   1   3   0     2450.88     2282.36     31.08 o 
   2   3   0     8053.19     8217.52    472.63 o 
   3   3   0       21.77       21.69      1.22 o 
   4   3   0      697.32      645.51     16.49 o 
   5   3   0      281.08      274.23     11.86 o 
   6   3   0      344.60      319.55     14.88 o 
   7   3   0        0.06        1.75      1.62 o 
   8   3   0      174.53      176.49      3.15 o 
   9   3   0       14.84       11.50      0.71 o 
  10   3   0      117.36      113.11      4.38 o 
  11   3   0        7.52        7.89      1.01 o 
  12   3   0      275.34      285.71      6.97 o 
  13   3   0        4.25        1.08      2.44 o 
  14   3   0        0.02        0.59      1.01 o 
  15   3   0        1.05       -0.57      2.30 o 
   0   4   0    14533.15    14738.97    100.37 o 
   1   4   0     1780.90     1622.47     51.67 o 
   2   4   0      783.53      693.56     35.23 o 
   3   4   0        6.66        8.16      0.93 o 
   4   4   0       87.59       70.63      4.60 o 
   5   4   0        9.97       10.21      1.72 o 
   6   4   0       35.65       36.88      1.87 o 
   7   4   0       56.00       50.22      0.81 o 
   8   4   0       87.33       68.44      2.80 o 
   9   4   0      160.20      169.05      3.00 o 
  10   4   0       27.76       26.73      0.91 o 
  11   4   0      116.97      117.21      2.28 o 
  12   4   0       28.43       34.40      1.44 o 
  13   4   0       18.42       17.80      0.76 o 
  14   4   0        0.38        1.36      0.69 o 
   1   5   0      889.38      900.81     26.66 o 
   2   5   0     1786.73     1777.39     85.19 o 
   3   5   0       38.72       39.72      1.58 o 
   4   5   0        7.65       10.00      0.51 o 
   5   5   0        0.51       -1.60      1.67 o 
   6   5   0        1.68        1.12      1.72 o 
   7   5   0      136.57      124.75      4.10 o 
   8   5   0      104.52      113.79      2.51 o 
   9   5   0       27.99       28.12      1.72 o 
  10   5   0      130.37      133.34      4.10 o 
  11   5   0       58.99       58.62      1.12 o 
  12   5   0        0.78       -2.27      2.27 o 
  13   5   0       19.75       17.47      0.71 o 
  14   5   0        0.47       -0.94      2.15 o 
   0   6   0    12190.86    13331.24    122.53 o 
   1   6   0        3.68        3.73      0.93 o 
   2   6   0     1157.82     1336.34     44.04 o 
   3   6   0      135.35      136.67      4.17 o 
   4   6   0        3.23        5.38      1.65 o 
   5   6   0      212.16      245.21      9.70 o 
   6   6   0       94.08       92.12      2.80 o 
   7   6   0       22.37       19.79      0.79 o 
   8   6   0        1.26        0.00      0.96 o 
   9   6   0       50.98       53.87      1.80 o 
  10   6   0      734.40      772.78     29.28 o 
  11   6   0       92.67       99.96      1.67 o 
  12   6   0      106.74      110.21      1.96 o 
  13   6   0        3.28        2.65      1.29 o 
  14   6   0        4.04        3.32      1.01 o 
   1   7   0      105.87       93.09      2.95 o 
   2   7   0        9.56       10.67      0.55 o 
   3   7   0        2.57        2.21      0.69 o 
   4   7   0      289.38      249.91     11.36 o 
   5   7   0       10.73        9.25      0.72 o 
   6   7   0      128.85      139.51      4.45 o 
   7   7   0      183.36      202.64      3.56 o 
   8   7   0      283.62      288.64      5.18 o 
   9   7   0      121.71      123.77      2.08 o 
  10   7   0       80.34       76.68      1.27 o 
  11   7   0       11.54       10.13      0.76 o 
  12   7   0       12.97       12.21      0.71 o 
  13   7   0        8.79        7.04      0.61 o 
   0   8   0       20.05       27.01      1.01 o 
   1   8   0      126.12      117.81      2.17 o 
   2   8   0       96.92       93.26      4.10 o 
   3   8   0      166.33      144.81     10.35 o 
   4   8   0        0.03       -1.73      2.37 o 
   5   8   0      296.43      302.32      5.43 o 
   6   8   0       51.38       55.47      1.02 o 
   7   8   0       93.55      114.68      1.98 o 
   8   8   0      141.57      151.89      3.02 o 
   9   8   0       28.15       30.19      1.02 o 
  10   8   0       29.79       30.54      0.91 o 
  11   8   0       23.84       22.42      0.81 o 
  12   8   0       33.36       28.39      0.81 o 
  13   8   0       32.08       35.35      0.71 o 
   1   9   0      474.65      485.00      7.78 o 
   2   9   0        3.93        6.85      1.94 o 
   3   9   0       62.78       71.89      1.27 o 
   4   9   0       96.72       95.65      1.63 o 
   5   9   0        9.72        7.56      0.71 o 
   6   9   0       93.16       88.51      1.51 o 
   7   9   0        7.33        9.12      1.22 o 
   8   9   0       48.15       58.03      1.80 o 
   9   9   0      105.59      119.71      2.24 o 
  10   9   0       27.80       28.49      1.15 o 
  11   9   0       18.44       18.44      1.87 o 
  12   9   0        1.78        0.91      1.15 o 
   0  10   0      145.41      166.27      4.60 o 
   1  10   0        1.83        1.82      0.83 o 
   2  10   0       69.30       68.95      1.29 o 
   3  10   0       95.11       92.26      1.62 o 
   4  10   0        0.55        0.28      2.39 o 
   5  10   0      144.25      148.82      2.69 o 
   6  10   0       64.67       69.48      1.22 o 
   7  10   0       12.13       10.12      1.44 o 
   8  10   0       36.28       43.16      1.44 o 
   9  10   0       64.10       73.94      2.59 o 
  10  10   0       13.49       14.31      0.71 o 
  11  10   0       13.11       16.02      0.61 o 
  12  10   0        3.78        2.88      0.41 o 
   1  11   0       26.47       26.32      2.87 o 
   2  11   0       85.05       95.38      2.08 o 
   3  11   0        0.43       -2.01      2.74 o 
   4  11   0      281.53      268.20      4.62 o 
   5  11   0        7.26        5.30      0.86 o 
   6  11   0      170.76      170.80      3.10 o 
   7  11   0       44.89       55.26      2.95 o 
   8  11   0      193.12      205.13      3.60 o 
   9  11   0       14.11       15.40      1.22 o 
  10  11   0       11.58       14.45      0.61 o 
  11  11   0        1.42        1.65      1.63 o 
   0  12   0        7.42       12.07      1.15 o 
   1  12   0       51.97       49.50      1.12 o 
   2  12   0      197.47      191.46      3.88 o 
   3  12   0      241.71      230.09      4.11 o 
   4  12   0       23.23       27.02      1.51 o 
   5  12   0       52.66       56.61      1.12 o 
   6  12   0        0.30        0.79      2.28 o 
   7  12   0        4.40        1.75      1.22 o 
   8  12   0       16.26       15.95      0.71 o 
   9  12   0        2.64        2.45      1.98 o 
  10  12   0       44.59       43.59      1.72 o 
   1  13   0       55.43       50.65      1.12 o 
   2  13   0       18.85       17.74      0.81 o 
   3  13   0        2.29        2.22      2.08 o 
   4  13   0       67.38       67.56      1.44 o 
   5  13   0        0.38       -0.28      2.66 o 
   6  13   0        2.13       -1.11      2.23 o 
   7  13   0       26.43       28.75      0.81 o 
   8  13   0        0.19       -0.16      0.69 o 
   9  13   0        0.04       -1.43      1.80 o 
   0  14   0        0.02       -1.72      2.87 o 
   1  14   0        0.24        1.44      2.08 o 
   2  14   0       17.43       18.42      1.36 o 
   3  14   0        2.06        3.01      1.29 o 
   4  14   0       15.02       18.50      1.44 o 
   5  14   0       42.03       44.79      2.16 o 
   6  14   0       17.38       15.02      0.61 o 
   7  14   0        3.06        3.39      0.51 o 
   1  15   0        4.50        6.07      1.22 o 
   2  15   0        3.49        2.48      0.82 o 
   3  15   0        0.57       -0.17      1.01 o 
   4  15   0        0.24        0.36      0.69 o 
   5  15   0        0.78        1.83      0.68 o 
   0  16   0       12.70       11.49      0.72 o 
   1  16   0        0.00        1.58      1.63 o 
   2  16   0       16.40       16.68      0.51 o 
   1   0   1      529.57      447.74     20.10 o 
   2   0   1     5092.79     4872.06     63.05 o 
   3   0   1     7166.12     7104.68     88.88 o 
   4   0   1      408.23      413.66      4.32 o 
   5   0   1      270.42      223.55      8.63 o 
   6   0   1       23.80       12.56      1.58 o 
   7   0   1      126.97      139.74      2.43 o 
   8   0   1       27.58       27.08      0.71 o 
   9   0   1       22.06       19.04      0.81 o 
  10   0   1        4.01        1.51      2.64 o 
  11   0   1      168.42      163.39      2.89 o 
  12   0   1       11.51       10.81      0.81 o 
  13   0   1      126.56      130.02      2.51 o 
  14   0   1        0.87        0.51      0.83 o 
  15   0   1        9.25        7.69      0.51 o 
   0   1   1     4764.14     4833.18     32.39 o 
   1   1   1     1950.99     1724.34     79.52 o 
   2   1   1      413.21      388.64     21.47 o 
   3   1   1     2379.66     2193.76    101.33 o 
   4   1   1       37.20       39.71      3.30 o 
   5   1   1     1062.88     1021.13     34.96 o 
   6   1   1      590.98      601.68     15.69 o 
   7   1   1       36.01       47.80      1.08 o 
   8   1   1      309.66      285.62      7.55 o 
   9   1   1      465.91      440.09     11.29 o 
  10   1   1       41.76       40.98      1.15 o 
  11   1   1       37.84       32.47      1.02 o 
  12   1   1      109.71      108.93      1.98 o 
  13   1   1       33.52       34.38      1.15 o 
  14   1   1       20.16       17.90      0.71 o 
  15   1   1       15.36       17.41      0.72 o 
   0   2   1     3194.26     3213.11     33.56 o 
   1   2   1     8782.58     8731.51    323.68 o 
   2   2   1      350.45      305.67     27.57 o 
   3   2   1     1849.68     1717.93     87.28 o 
   4   2   1       63.61       68.33      4.45 o 
   5   2   1        3.17        3.38      0.93 o 
   6   2   1      561.80      507.45      6.26 o 
   7   2   1      259.05      281.25      5.68 o 
   8   2   1       11.81       10.38      0.61 o 
   9   2   1       53.61       53.06      1.44 o 
  10   2   1       10.96        8.78      2.95 o 
  11   2   1      248.22      232.87      5.89 o 
  12   2   1       25.01       27.42      1.22 o 
  13   2   1       56.05       54.38      1.06 o 
  14   2   1       22.01       19.34      1.29 o 
  15   2   1        5.44        4.53      0.51 o 
   0   3   1     1722.33     1722.74     10.01 o 
   1   3   1     4773.88     4924.95     81.85 o 
   2   3   1     5884.35     5779.92    197.98 o 
   3   3   1      573.24      524.73     20.95 o 
   4   3   1       51.04       37.97      0.65 o 
   5   3   1      118.55      119.51      4.02 o 
   6   3   1      161.60      168.55      6.90 o 
   7   3   1      104.37      107.90      8.19 o 
   8   3   1       78.98       78.80      1.17 o 
   9   3   1      315.46      305.76      5.54 o 
  10   3   1       19.87       26.15      0.91 o 
  11   3   1       33.06       32.97      1.02 o 
  12   3   1        5.25        6.80      0.76 o 
  13   3   1        3.62        5.39      2.44 o 
  14   3   1        0.71       -1.76      1.78 o 
  15   3   1        4.16        4.32      1.51 o 
   0   4   1     1701.83     1518.38     11.00 o 
   1   4   1     1522.15     1445.53     23.78 o 
   2   4   1     1134.25     1056.96     42.64 o 
   3   4   1      411.36      390.14     17.91 o 
   4   4   1      372.98      364.88      9.85 o 
   5   4   1      932.93      952.72     41.19 o 
   6   4   1      104.02       83.14      1.42 o 
   7   4   1      109.90      117.99      5.75 o 
   8   4   1       69.90       70.94      3.09 o 
   9   4   1       91.43       90.94      1.67 o 
  10   4   1       66.17       69.49      1.22 o 
  11   4   1       83.74       76.78      1.35 o 
  12   4   1        1.62        0.19      2.39 o 
  13   4   1       10.91       12.36      0.71 o 
  14   4   1        0.07       -0.23      1.78 o 
   0   5   1        3.66       -1.29      2.30 o 
   1   5   1     3478.70     3566.31    101.03 o 
   2   5   1      711.29      721.33     10.58 o 
   3   5   1      173.22      183.75     12.43 o 
   4   5   1      531.47      481.70     16.26 o 
   5   5   1       24.36       28.55      0.93 o 
   6   5   1      364.87      362.67      6.20 o 
   7   5   1       63.05       71.15      1.27 o 
   8   5   1       36.42       30.18      3.59 o 
   9   5   1      386.12      390.44      9.49 o 
  10   5   1       43.99       41.60      1.02 o 
  11   5   1        9.59        9.87      1.01 o 
  12   5   1       20.28       21.75      1.15 o 
  13   5   1        5.46        5.75      0.61 o 
  14   5   1        1.63        0.48      1.78 o 
   0   6   1     3500.23     3563.63     21.48 o 
   1   6   1     8136.56     8601.40     53.83 o 
   2   6   1      201.35      172.38      3.95 o 
   3   6   1      176.71      176.25      7.76 o 
   4   6   1       54.33       44.40      0.76 o 
   5   6   1       70.95       79.80      3.23 o 
   6   6   1       41.66       33.03      0.76 o 
   7   6   1      451.47      466.87      7.98 o 
   8   6   1       56.14       47.63      1.02 o 
   9   6   1      104.79      100.20      1.62 o 
  10   6   1      197.41      199.61      3.50 o 
  11   6   1       36.45       39.68      1.02 o 
  12   6   1        8.04       11.01      0.71 o 
  13   6   1        4.00        3.06      0.83 o 
  14   6   1        0.22        0.01      1.57 o 
   0   7   1      293.37      372.80      8.05 o 
   1   7   1      309.21      357.13      5.64 o 
   2   7   1      140.71      152.57      8.05 o 
   3   7   1       13.89       12.44      1.01 o 
   4   7   1      135.20      132.20      6.97 o 
   5   7   1        7.99       12.72      0.61 o 
   6   7   1        4.29        4.66      0.65 o 
   7   7   1      164.94      168.90      5.25 o 
   8   7   1       25.17       25.52      0.91 o 
   9   7   1        3.85        4.33      1.10 o 
  10   7   1      193.22      202.41      3.61 o 
  11   7   1       51.46       55.40      1.17 o 
  12   7   1       35.80       37.65      0.91 o 
  13   7   1        4.47        5.69      0.72 o 
   0   8   1      484.93      524.83     10.36 o 
   1   8   1       19.99       30.76      8.62 o 
   2   8   1       59.72       68.54      3.16 o 
   3   8   1       32.91       33.45      2.01 o 
   4   8   1       30.97       27.81      0.81 o 
   5   8   1      380.49      385.91     15.67 o 
   6   8   1       19.44       19.70      0.81 o 
   7   8   1       17.43       17.38      0.81 o 
   8   8   1       36.69       34.25      2.59 o 
   9   8   1       16.22       19.30      1.01 o 
  10   8   1       10.29        8.92      0.81 o 
  11   8   1       15.07       15.81      0.81 o 
  12   8   1        2.70        2.53      0.61 o 
  13   8   1        0.12        0.17      1.57 o 
   0   9   1       16.20       13.94      1.01 o 
   1   9   1      247.09      219.38      3.96 o 
   2   9   1       43.08       53.68      3.81 o 
   3   9   1       52.31       47.92      1.87 o 
   4   9   1       51.56       45.53      1.08 o 
   5   9   1       14.72       12.09      1.08 o 
   6   9   1        2.52        0.65      0.96 o 
   7   9   1       43.04       49.17      1.87 o 
   8   9   1       29.39       31.61      1.02 o 
   9   9   1       31.85       30.46      1.02 o 
  10   9   1        1.86       -2.34      2.34 o 
  11   9   1        7.10        6.63      0.79 o 
  12   9   1        0.36        0.07      1.73 o 
   0  10   1      161.34      158.22      3.74 o 
   1  10   1       20.16       19.98      0.81 o 
   2  10   1       19.24       25.91      0.86 o 
   3  10   1       42.73       47.56      1.94 o 
   4  10   1       47.45       51.18      2.44 o 
   5  10   1      118.89      108.80      4.60 o 
   6  10   1       48.65       43.18      1.12 o 
   7  10   1       22.67       21.87      0.91 o 
   8  10   1       70.46       73.79      1.22 o 
   9  10   1       94.01      100.09      1.72 o 
  10  10   1       24.61       24.07      0.81 o 
  11  10   1        7.28        8.71      0.61 o 
  12  10   1        5.68        5.46      0.51 o 
   0  11   1       50.75       48.56      1.44 o 
   1  11   1       60.18       53.60      1.12 o 
   2  11   1        7.00        7.61      1.01 o 
   3  11   1      276.36      246.95      4.36 o 
   4  11   1      163.71      155.59      2.79 o 
   5  11   1      273.80      253.89      4.52 o 
   6  11   1       67.36       64.23      1.22 o 
   7  11   1      148.78      141.86      2.43 o 
   8  11   1        1.63        3.00      1.87 o 
   9  11   1        6.25        6.02      1.08 o 
  10  11   1       11.59       11.79      0.61 o 
  11  11   1       39.29       40.88      0.81 o 
   0  12   1       31.88       44.39      1.44 o 
   1  12   1       20.57       19.40      0.91 o 
   2  12   1       45.92       49.30      1.12 o 
   3  12   1       88.06       87.20      1.80 o 
   4  12   1       16.06       15.90      0.86 o 
   5  12   1       32.49       35.49      1.02 o 
   6  12   1       26.52       29.12      0.93 o 
   7  12   1       39.45       37.54      1.29 o 
   8  12   1        2.14        2.62      0.83 o 
   9  12   1        2.23       -0.05      1.98 o 
  10  12   1       20.15       22.06      0.61 o 
   0  13   1        0.04       -0.43      3.30 o 
   1  13   1       34.72       36.69      1.44 o 
   2  13   1        2.97        0.05      2.47 o 
   3  13   1        4.40        4.89      0.96 o 
   4  13   1        5.87        6.49      0.79 o 
   5  13   1        6.09        5.35      0.71 o 
   6  13   1        0.79       -1.73      3.16 o 
   7  13   1       12.52       14.12      0.65 o 
   8  13   1       10.13       11.86      0.61 o 
   9  13   1       20.71       19.48      0.55 o 
   0  14   1        0.46       -0.86      0.86 o 
   1  14   1        1.66        2.04      2.33 o 
   2  14   1        1.39       -1.44      1.44 o 
   3  14   1       30.07       33.78      0.91 o 
   4  14   1        1.77        1.36      2.13 o 
   5  14   1        0.18        0.34      1.98 o 
   6  14   1       12.97       12.57      0.61 o 
   7  14   1        9.54        8.77      1.15 o 
   0  15   1        1.78       -1.01      2.87 o 
   1  15   1        8.23        9.60      0.65 o 
   2  15   1        5.40        6.00      0.61 o 
   3  15   1        8.76        7.77      0.61 o 
   4  15   1        0.07       -1.73      1.73 o 
   5  15   1        0.07       -0.86      1.52 o 
   0  16   1        7.77        5.46      0.72 o 
   1  16   1        8.65       10.06      0.51 o 
   2  16   1        8.59        9.60      0.65 o 
   0   0   2     2421.55     2221.37      8.52 o 
   1   0   2    44841.13    44224.94   3152.19 o 
   2   0   2     3738.19     3542.35    160.18 o 
   3   0   2       32.13       29.39      1.87 o 
   4   0   2     2450.89     2470.62     10.51 o 
   5   0   2       38.22       36.42      3.02 o 
   6   0   2       79.97       96.38      9.84 o 
   7   0   2     1272.40     1272.86     12.83 o 
   8   0   2     1722.32     1789.31     22.14 o 
   9   0   2      543.64      516.45     35.60 o 
  10   0   2      501.34      482.12      8.44 o 
  11   0   2      876.09      865.36     12.21 o 
  12   0   2        4.73        6.31      0.76 o 
  13   0   2       68.77       68.48      3.38 o 
  14   0   2       27.58       23.46      1.65 o 
  15   0   2       20.70       18.37      0.93 o 
   0   1   2     6705.55     6731.10     47.39 o 
   1   1   2     6252.14     6331.25    237.68 o 
   2   1   2     1286.49     1248.25     59.49 o 
   3   1   2     1002.53      933.60     42.79 o 
   4   1   2     1898.54     1898.05     87.54 o 
   5   1   2     1139.15     1250.69     34.24 o 
   6   1   2     5406.65     5692.28    104.40 o 
   7   1   2      335.02      382.57      8.41 o 
   8   1   2      786.71      773.34      9.41 o 
   9   1   2       78.74       67.80      1.31 o 
  10   1   2      697.44      724.36     29.42 o 
  11   1   2       76.75       75.75      1.27 o 
  12   1   2       84.28       88.58      1.52 o 
  13   1   2       51.54       54.51      3.30 o 
  14   1   2       47.30       52.54      2.95 o 
  15   1   2       26.33       23.71      1.36 o 
   0   2   2     4059.71     4066.18     41.99 o 
   1   2   2      707.75      649.33     27.12 o 
   2   2   2      178.17      173.57      3.81 o 
   3   2   2     1277.19     1279.80     43.91 o 
   4   2   2     2061.02     2034.33     52.31 o 
   5   2   2     1042.29     1013.09     32.57 o 
   6   2   2      685.92      698.95     27.27 o 
   7   2   2      147.72      142.34      5.68 o 
   8   2   2      269.67      276.65      4.83 o 
   9   2   2      141.22      119.79      2.18 o 
  10   2   2      583.07      567.38     20.78 o 
  11   2   2       59.43       61.13      1.17 o 
  12   2   2        2.40        1.43      0.95 o 
  13   2   2        3.68        4.97      0.71 o 
  14   2   2        5.38        3.90      1.94 o 
  15   2   2       12.30       13.01      1.01 o 
   0   3   2        1.42        4.60      0.57 o 
   1   3   2      609.40      591.02      8.86 o 
   2   3   2       70.59       60.63      1.94 o 
   3   3   2      363.19      324.20     16.62 o 
   4   3   2      125.77      130.14      2.34 o 
   5   3   2      139.70      160.78     11.50 o 
   6   3   2      224.61      218.18      6.32 o 
   7   3   2       99.41      107.50      1.98 o 
   8   3   2      202.91      201.58      3.46 o 
   9   3   2      169.11      182.38      3.15 o 
  10   3   2       27.21       25.61      1.65 o 
  11   3   2       36.46       33.48      1.02 o 
  12   3   2       65.54       67.61      1.22 o 
  13   3   2       40.89       42.42      1.29 o 
  14   3   2        6.19        4.90      0.61 o 
   0   4   2      337.36      327.13      5.61 o 
   1   4   2      877.07      847.86     20.83 o 
   2   4   2      691.39      653.11     22.18 o 
   3   4   2        3.03        4.51      0.93 o 
   4   4   2      203.35      195.03      3.45 o 
   5   4   2      105.38      100.77      1.47 o 
   6   4   2       24.80       25.98      0.79 o 
   7   4   2       58.39       64.13      1.10 o 
   8   4   2       51.52       63.01      1.10 o 
   9   4   2       70.11       67.17      1.31 o 
  10   4   2      245.05      244.58      7.98 o 
  11   4   2       64.97       64.60      1.22 o 
  12   4   2        1.94        1.42      2.49 o 
  13   4   2        1.78        2.44      0.83 o 
  14   4   2        7.68        6.28      0.55 o 
   0   5   2      639.17      658.52      8.64 o 
   1   5   2      186.33      148.68      2.59 o 
   2   5   2      474.06      426.90     25.18 o 
   3   5   2      874.78      857.05     37.52 o 
   4   5   2      173.59      168.17      3.52 o 
   5   5   2       12.29       11.03      0.65 o 
   6   5   2      167.24      166.46      3.23 o 
   7   5   2       17.09       19.72      0.86 o 
   8   5   2       76.58       78.02      1.51 o 
   9   5   2        5.43        2.03      1.22 o 
  10   5   2      102.26      102.71      2.08 o 
  11   5   2      108.63      111.81      3.23 o 
  12   5   2       91.16       89.80      4.38 o 
  13   5   2        5.36        7.15      3.66 o 
  14   5   2        7.21        8.33      0.51 o 
   0   6   2     3631.43     3615.79     22.07 o 
   1   6   2     2542.32     2717.35     36.47 o 
   2   6   2      115.06       93.63      4.17 o 
   3   6   2      220.98      238.68     21.42 o 
   4   6   2      498.43      504.17     12.59 o 
   5   6   2       20.58       22.43      0.65 o 
   6   6   2       22.28       25.62      1.15 o 
   7   6   2       36.05       35.49      0.91 o 
   8   6   2       59.92       62.98      1.72 o 
   9   6   2      108.74      104.19      2.80 o 
  10   6   2      116.06      110.10      2.30 o 
  11   6   2      140.16      147.82      2.59 o 
  12   6   2        5.73        6.91      3.38 o 
  13   6   2       31.75       30.94      1.29 o 
  14   6   2        9.83        7.69      0.51 o 
   0   7   2        3.30        6.75      0.86 o 
   1   7   2     1424.14     1447.89     33.96 o 
   2   7   2     1535.19     1600.41     69.80 o 
   3   7   2      195.19      197.82      3.60 o 
   4   7   2       17.68       18.18      0.61 o 
   5   7   2       39.58       46.38      1.08 o 
   6   7   2      103.91      112.52      1.93 o 
   7   7   2      259.02      273.53      4.82 o 
   8   7   2      136.53      137.18      2.43 o 
   9   7   2      209.66      213.17     10.42 o 
  10   7   2       44.64       42.72      2.16 o 
  11   7   2       77.22       77.37      1.44 o 
  12   7   2        4.47        2.19      2.13 o 
  13   7   2        8.37        8.05      0.79 o 
   0   8   2      871.45      927.52     13.82 o 
   1   8   2      281.72      270.83      4.73 o 
   2   8   2       81.68       61.64      1.12 o 
   3   8   2      171.55      158.16      5.32 o 
   4   8   2      248.44      261.02     10.28 o 
   5   8   2        6.32       10.78      0.71 o 
   6   8   2       10.58       12.79      0.71 o 
   7   8   2       72.19       70.87      1.72 o 
   8   8   2       71.69       73.59      1.27 o 
   9   8   2       57.51       61.86      1.22 o 
  10   8   2        9.21       10.54      1.44 o 
  11   8   2       10.18        9.15      0.71 o 
  12   8   2       13.46       12.14      0.61 o 
  13   8   2       11.78       11.93      0.51 o 
   0   9   2      203.29      190.87      4.89 o 
   1   9   2      136.34      123.91      7.62 o 
   2   9   2      128.80      129.51      6.18 o 
   3   9   2      294.11      300.93      5.39 o 
   4   9   2       38.67       43.02      1.58 o 
   5   9   2       17.74       14.04      0.81 o 
   6   9   2       36.75       38.58      1.02 o 
   7   9   2       31.90       34.07      1.02 o 
   8   9   2       10.69       13.51      0.81 o 
   9   9   2       22.22       23.52      0.91 o 
  10   9   2       54.31       55.66      1.06 o 
  11   9   2       11.49       13.22      0.71 o 
  12   9   2        4.39        6.06      2.51 o 
   0  10   2       67.91       66.38      1.58 o 
   1  10   2      108.27      115.03      2.03 o 
   2  10   2       53.36       52.59      1.02 o 
   3  10   2      140.72      146.69      4.74 o 
   4  10   2       36.96       34.29      0.96 o 
   5  10   2       68.82       69.93      1.36 o 
   6  10   2       25.83       25.15      0.91 o 
   7  10   2       40.66       42.53      1.12 o 
   8  10   2       79.62       82.42      1.37 o 
   9  10   2       55.63       58.27      1.12 o 
  10  10   2        2.88        1.84      0.83 o 
  11  10   2       15.28       15.90      0.65 o 
   0  11   2        1.81        2.59      3.74 o 
   1  11   2       45.31       44.18      1.02 o 
   2  11   2      181.63      196.56      3.50 o 
   3  11   2      116.75      114.23      3.52 o 
   4  11   2        1.56       -1.29      2.74 o 
   5  11   2      216.12      215.87      5.17 o 
   6  11   2       31.25       33.84      1.02 o 
   7  11   2       80.09       83.95      1.87 o 
   8  11   2       29.94       29.49      2.30 o 
   9  11   2        6.02        6.21      1.65 o 
  10  11   2       60.21       61.62      1.80 o 
  11  11   2        7.02        5.84      0.51 o 
   0  12   2        5.96       10.77      1.15 o 
   1  12   2        5.33        6.99      1.08 o 
   2  12   2       38.76       30.51      1.29 o 
   3  12   2       76.88       75.98      2.80 o 
   4  12   2       50.81       49.95      1.12 o 
   5  12   2       13.05       14.11      1.22 o 
   6  12   2       17.57       15.52      0.81 o 
   7  12   2        1.18        0.10      2.44 o 
   8  12   2        4.12        0.00      2.13 o 
   9  12   2       23.25       21.85      0.71 o 
  10  12   2       19.03       17.96      0.93 o 
   0  13   2        4.38        0.43      3.59 o 
   1  13   2        2.48        0.36      4.24 o 
   2  13   2       13.68       13.58      0.81 o 
   3  13   2       11.30       10.35      1.36 o 
   4  13   2       39.00       36.14      0.96 o 
   5  13   2        2.01        2.30      0.65 o 
   6  13   2       10.30        7.84      0.71 o 
   7  13   2        1.69       -0.72      1.93 o 
   8  13   2        2.26        0.86      1.78 o 
   0  14   2       18.54       21.69      1.15 o 
   1  14   2        5.47        6.18      0.61 o 
   2  14   2        0.14       -0.14      2.23 o 
   3  14   2       11.25       10.28      0.71 o 
   4  14   2        1.12        2.08      0.83 o 
   5  14   2        7.74        8.69      0.61 o 
   6  14   2        4.32        3.90      0.51 o 
   7  14   2        2.71        1.58      1.67 o 
   0  15   2       15.29       14.94      1.01 o 
   1  15   2        0.93       -2.23      3.66 o 
   2  15   2        5.19        6.54      0.61 o 
   3  15   2       11.82       10.14      0.61 o 
   4  15   2        4.82        4.60      2.01 o 
   5  15   2        3.96        4.55      0.51 o 
   0  16   2       23.39       26.87      0.86 o 
   1  16   2       15.39       13.50      0.93 o 
   1   0   3       74.68       53.90      1.00 o 
   2   0   3     4986.90     4842.52    212.01 o 
   3   0   3     1196.81     1229.05     16.68 o 
   4   0   3     1907.94     1961.51     23.79 o 
   5   0   3      133.00      118.89      5.68 o 
   6   0   3        3.06       -2.23      2.23 o 
   7   0   3       99.29       99.43      3.52 o 
   8   0   3      184.81      191.61      3.30 o 
   9   0   3       98.77       81.88      3.16 o 
  10   0   3       73.55       73.31      1.87 o 
  11   0   3        4.32        5.58      1.51 o 
  12   0   3       53.05       49.80      4.02 o 
  13   0   3       18.48       16.56      1.72 o 
  14   0   3       47.75       42.62      7.61 o 
  15   0   3        2.83        2.98      1.51 o 
   0   1   3        1.91        1.72      0.57 o 
   1   1   3      732.91      754.74     22.07 o 
   2   1   3      772.11      686.99     32.30 o 
   3   1   3     2026.01     2039.28     76.41 o 
   4   1   3        5.34        6.04      0.51 o 
   5   1   3     1841.53     2062.36     65.58 o 
   6   1   3      148.33      152.23      6.83 o 
   7   1   3     1523.17     1654.00     19.54 o 
   8   1   3     1617.14     1655.79     13.87 o 
   9   1   3       48.61       46.66      1.36 o 
  10   1   3       33.42       28.79      1.29 o 
  11   1   3      110.61      107.07      1.93 o 
  12   1   3        2.94        3.36      1.15 o 
  13   1   3       82.06       77.90      8.48 o 
  14   1   3       12.33       11.33      1.58 o 
  15   1   3       63.89       48.86     10.27 o 
   0   2   3     3675.38     3596.77     15.07 o 
   1   2   3      226.31      220.56      3.88 o 
   2   2   3     1900.74     1818.56     18.61 o 
   3   2   3        0.59        0.77      0.55 o 
   4   2   3     1598.26     1635.70     55.89 o 
   5   2   3      369.80      353.79     12.15 o 
   6   2   3     1392.49     1517.22     11.21 o 
   7   2   3       44.26       47.47      3.52 o 
   8   2   3       28.37       26.72      0.76 o 
   9   2   3      139.91      140.68      2.53 o 
  10   2   3      147.20      132.25     10.20 o 
  11   2   3       23.35       23.07      0.91 o 
  12   2   3       13.79       14.14      1.94 o 
  13   2   3        0.71        0.31      2.18 o 
  14   2   3       27.66       23.79      1.44 o 
  15   2   3        8.63        8.44      1.22 o 
   0   3   3      633.13      605.46      7.06 o 
   1   3   3     2127.05     2101.62      9.22 o 
   2   3   3     1209.77     1202.95     21.22 o 
   3   3   3      165.89      151.08      4.10 o 
   4   3   3      356.43      336.07      8.56 o 
   5   3   3      175.75      176.00      3.05 o 
   6   3   3       68.68       65.82      1.12 o 
   7   3   3      168.91      178.59      3.10 o 
   8   3   3      153.58      153.90      2.79 o 
   9   3   3      332.13      318.47      5.84 o 
  10   3   3      123.96      123.01      2.51 o 
  11   3   3      138.92      141.43      5.96 o 
  12   3   3       67.65       68.30      4.45 o 
  13   3   3       16.86       15.02      0.71 o 
  14   3   3        5.89        5.09      2.66 o 
   0   4   3      119.63      140.85      3.74 o 
   1   4   3      401.34      426.14     16.54 o 
   2   4   3      998.44      984.15     29.41 o 
   3   4   3      221.67      231.96      7.12 o 
   4   4   3       75.33       67.18      1.22 o 
   5   4   3      262.96      259.54      7.48 o 
   6   4   3       96.59       99.21      3.66 o 
   7   4   3       38.73       40.09      0.81 o 
   8   4   3       57.30       58.28      1.06 o 
   9   4   3       45.97       44.11      1.02 o 
  10   4   3      159.42      151.76      2.53 o 
  11   4   3      228.64      221.74      3.76 o 
  12   4   3       23.83       22.14      0.86 o 
  13   4   3        1.71        1.36      2.13 o 
  14   4   3       12.43       10.35      0.61 o 
   0   5   3       91.02      105.33      2.44 o 
   1   5   3      430.20      396.14      6.62 o 
   2   5   3      426.23      405.91      7.19 o 
   3   5   3       48.43       48.14      0.81 o 
   4   5   3       92.17       97.66      5.53 o 
   5   5   3       29.72       24.64      1.80 o 
   6   5   3      128.32      138.01      4.02 o 
   7   5   3       13.89       11.28      0.71 o 
   8   5   3      343.26      333.52      7.98 o 
   9   5   3      373.15      340.59      6.05 o 
  10   5   3        0.24       -0.81      2.59 o 
  11   5   3       12.25       10.33      0.81 o 
  12   5   3       11.58       13.39      0.81 o 
  13   5   3       23.73       21.29      0.72 o 
  14   5   3        3.44        3.26      2.08 o 
   0   6   3     2633.73     2638.63     19.54 o 
   1   6   3      480.57      456.61      6.00 o 
   2   6   3      275.66      263.46      4.32 o 
   3   6   3       74.01       77.59      1.42 o 
   4   6   3       28.46       23.28      0.61 o 
   5   6   3       63.51       64.61      1.65 o 
   6   6   3       87.44       88.90      2.80 o 
   7   6   3       85.05       91.67      2.51 o 
   8   6   3       68.27       68.55      2.37 o 
   9   6   3       70.60       80.35      3.30 o 
  10   6   3       14.19       12.19      0.81 o 
  11   6   3      137.12      146.37      4.67 o 
  12   6   3       10.12       10.89      0.71 o 
  13   6   3        9.37       10.66      0.61 o 
  14   6   3        8.35        8.55      0.51 o 
   0   7   3      382.35      351.73      8.20 o 
   1   7   3      608.23      588.14      7.99 o 
   2   7   3      245.97      250.93      8.27 o 
   3   7   3      115.32      114.82      3.23 o 
   4   7   3       81.61       85.58      6.61 o 
   5   7   3      135.09      141.43      2.48 o 
   6   7   3      331.91      359.12      6.35 o 
   7   7   3      298.72      277.59      9.92 o 
   8   7   3       19.83       21.41      0.91 o 
   9   7   3      166.63      162.30      3.02 o 
  10   7   3       38.38       40.45      1.02 o 
  11   7   3       18.36       18.24      1.08 o 
  12   7   3       42.77       49.73      1.01 o 
  13   7   3        2.95        3.20      0.79 o 
   0   8   3       95.22      104.18      2.59 o 
   1   8   3       23.16       25.72      0.71 o 
   2   8   3      108.74      105.50      5.60 o 
   3   8   3       40.80       40.74      0.81 o 
   4   8   3       36.20       34.11      1.44 o 
   5   8   3      249.78      247.85     13.44 o 
   6   8   3        6.61        1.16      2.68 o 
   7   8   3       87.61       93.69      1.72 o 
   8   8   3        4.29        5.23      2.23 o 
   9   8   3       27.65       30.52      0.96 o 
  10   8   3        3.79        4.64      0.71 o 
  11   8   3       31.34       30.68      0.91 o 
  12   8   3        3.43        3.02      0.83 o 
  13   8   3        1.30        1.09      0.56 o 
   0   9   3       70.41       67.67      2.01 o 
   1   9   3      341.53      310.31      5.53 o 
   2   9   3       71.50       76.02      1.37 o 
   3   9   3        1.60        2.01      0.84 o 
   4   9   3       49.96       46.44      1.15 o 
   5   9   3       68.40       75.48      1.27 o 
   6   9   3        7.11        3.51      0.97 o 
   7   9   3       11.11       13.59      0.81 o 
   8   9   3        0.16       -2.52      2.52 o 
   9   9   3       77.40       72.64      1.22 o 
  10   9   3        0.06       -0.79      1.44 o 
  11   9   3       42.13       44.25      1.80 o 
  12   9   3       35.32       34.37      1.01 o 
   0  10   3      441.33      433.10     10.21 o 
   1  10   3      321.59      300.95      8.34 o 
   2  10   3      295.52      300.18      5.18 o 
   3  10   3       81.82       79.89      1.41 o 
   4  10   3       36.38       39.66      1.02 o 
   5  10   3       29.45       25.81      0.91 o 
   6  10   3        8.46        8.49      1.36 o 
   7  10   3      111.04      110.14      1.83 o 
   8  10   3      104.90      109.96      2.44 o 
   9  10   3       47.42       46.67      1.51 o 
  10  10   3       76.33       80.08      2.66 o 
  11  10   3       57.92       59.06      1.02 o 
   0  11   3        0.32       -3.02      3.02 o 
   1  11   3        6.25        7.35      3.38 o 
   2  11   3       66.31       65.93      1.94 o 
   3  11   3       83.26       79.19      1.37 o 
   4  11   3       37.64       35.52      1.94 o 
   5  11   3        3.82        0.21      4.24 o 
   6  11   3       25.23       26.65      0.91 o 
   7  11   3       19.98       21.99      0.91 o 
   8  11   3       26.75       27.76      1.01 o 
   9  11   3        0.88       -1.61      4.09 o 
  10  11   3       13.95       15.73      0.61 o 
   0  12   3        0.00        1.15      3.45 o 
   1  12   3        4.40        4.78      2.01 o 
   2  12   3        7.15        6.46      0.76 o 
   3  12   3       29.31       31.38      1.72 o 
   4  12   3       26.80       27.19      1.01 o 
   5  12   3        3.77        2.50      0.97 o 
   6  12   3        2.86        2.37      0.71 o 
   7  12   3        2.90        0.62      2.28 o 
   8  12   3        1.82        2.03      0.83 o 
   9  12   3        5.85        4.63      1.36 o 
   0  13   3        6.63        9.63      1.01 o 
   1  13   3        3.27        3.42      1.08 o 
   2  13   3       27.12       22.73      0.91 o 
   3  13   3        9.57        7.13      0.71 o 
   4  13   3        3.29        4.78      1.94 o 
   5  13   3       12.47       13.95      1.08 o 
   6  13   3        2.43       -2.23      2.23 o 
   7  13   3       17.16       16.88      0.71 o 
   8  13   3        1.83        3.11      1.15 o 
   0  14   3       33.54       33.19      1.29 o 
   1  14   3        0.80        0.22      0.83 o 
   2  14   3        0.99        2.35      0.72 o 
   3  14   3       11.44       13.15      1.01 o 
   4  14   3        7.13        5.84      0.61 o 
   5  14   3        0.45        0.79      0.93 o 
   6  14   3        1.36        1.23      0.69 o 
   7  14   3        4.45        5.35      0.51 o 
   0  15   3       25.97       24.42      1.01 o 
   1  15   3        2.09        1.11      1.98 o 
   2  15   3       12.16       11.52      0.61 o 
   3  15   3        1.34        2.58      1.65 o 
   4  15   3        1.64       -0.64      2.59 o 
   5  15   3        0.94       -1.94      1.94 o 
   0   0   4     5570.17     6264.90     61.63 o 
   1   0   4       42.44       36.56      0.65 o 
   2   0   4     4192.17     4012.40    117.36 o 
   3   0   4      490.48      444.21      4.78 o 
   4   0   4     1398.28     1492.01     27.35 o 
   5   0   4      641.54      645.20      8.20 o 
   6   0   4     1048.21     1107.62     26.87 o 
   7   0   4       67.32       61.17      4.17 o 
   8   0   4      794.31      812.62     13.10 o 
   9   0   4      111.53      115.18      1.92 o 
  10   0   4        2.27        2.45      1.36 o 
  11   0   4       18.87       20.08      0.86 o 
  12   0   4        0.64        0.11      1.01 o 
  13   0   4        0.21       -1.23      2.28 o 
  14   0   4       81.79       91.99      3.81 o 
   0   1   4      202.36      202.61      4.31 o 
   1   1   4     1431.50     1482.69     19.16 o 
   2   1   4      321.95      312.43     35.75 o 
   3   1   4       49.19       63.44     14.23 o 
   4   1   4     5218.85     5448.77    162.17 o 
   5   1   4     1725.41     1871.22     31.47 o 
   6   1   4      864.41      914.63      8.96 o 
   7   1   4      290.72      313.97      6.61 o 
   8   1   4       23.24       28.81      0.81 o 
   9   1   4       53.26       50.41      2.44 o 
  10   1   4      159.61      154.61      3.59 o 
  11   1   4       39.91       35.34      1.51 o 
  12   1   4       30.58       32.55      0.91 o 
  13   1   4        1.70        3.19      1.22 o 
  14   1   4       22.83       24.50      0.71 o 
   0   2   4      246.61      241.75      4.75 o 
   1   2   4      131.99      138.66      4.31 o 
   2   2   4      878.25      881.51      8.36 o 
   3   2   4      838.65      924.46     30.90 o 
   4   2   4     3344.74     3327.27    108.92 o 
   5   2   4     3887.05     4068.72    124.65 o 
   6   2   4     1310.38     1347.95     18.81 o 
   7   2   4      780.76      823.82     23.17 o 
   8   2   4      116.97      102.79      5.82 o 
   9   2   4       13.51       13.26      0.81 o 
  10   2   4      139.04      135.89      2.43 o 
  11   2   4       35.45       34.95      1.94 o 
  12   2   4       37.92       33.93      0.96 o 
  13   2   4        9.17       12.14      0.71 o 
  14   2   4       34.55       40.88      0.81 o 
   0   3   4      586.81      561.94      7.49 o 
   1   3   4     2533.49     2495.97     10.97 o 
   2   3   4     1114.66     1126.73     21.20 o 
   3   3   4       59.70       68.43      6.39 o 
   4   3   4      107.48      105.70      4.53 o 
   5   3   4       22.15       27.82      0.65 o 
   6   3   4       20.28       22.15      0.65 o 
   7   3   4      149.13      168.06      5.39 o 
   8   3   4        3.01        7.88      4.09 o 
   9   3   4        4.97        1.50      2.64 o 
  10   3   4      104.08      100.66      4.17 o 
  11   3   4      130.63      120.17      5.10 o 
  12   3   4       32.33       35.37      0.96 o 
  13   3   4       27.88       29.99      2.73 o 
  14   3   4       22.07       21.44      0.86 o 
   0   4   4      854.72      925.35     10.37 o 
   1   4   4      989.55      972.24     10.81 o 
   2   4   4      264.65      311.17      5.54 o 
   3   4   4      621.44      633.31     22.67 o 
   4   4   4       92.97       83.91      1.06 o 
   5   4   4       33.28       38.98      4.31 o 
   6   4   4      743.33      734.21      8.90 o 
   7   4   4       45.88       40.39      0.86 o 
   8   4   4      172.37      166.58      2.99 o 
   9   4   4      167.27      168.88      3.04 o 
  10   4   4       92.93       89.84      1.45 o 
  11   4   4       84.96       86.11      7.26 o 
  12   4   4       15.81       15.60      0.81 o 
  13   4   4       43.25       41.95      1.65 o 
  14   4   4       12.10       14.01      0.61 o 
   0   5   4       13.68       15.80      0.72 o 
   1   5   4       52.33       47.65      0.93 o 
   2   5   4       33.67       35.76      0.65 o 
   3   5   4      419.96      429.14     10.43 o 
   4   5   4      304.32      281.93      8.70 o 
   5   5   4        2.74        4.17      0.93 o 
   6   5   4       17.18       20.26      0.71 o 
   7   5   4      215.79      219.64      3.86 o 
   8   5   4      122.34      124.44      2.24 o 
   9   5   4       54.58       51.08      1.12 o 
  10   5   4       12.54       10.99      0.86 o 
  11   5   4       35.82       36.14      1.02 o 
  12   5   4        3.67        4.07      0.71 o 
  13   5   4        2.84        2.97      1.29 o 
  14   5   4        5.43        5.18      0.51 o 
   0   6   4      136.23      110.80      2.59 o 
   1   6   4       85.03       88.97      1.57 o 
   2   6   4      115.00      103.68      3.16 o 
   3   6   4      854.07      835.75      8.86 o 
   4   6   4       84.11       81.59      4.10 o 
   5   6   4       21.95       21.38      0.93 o 
   6   6   4       36.94       40.02      0.91 o 
   7   6   4       45.55       49.64      1.02 o 
   8   6   4       24.47       25.29      0.91 o 
   9   6   4       20.25       20.83      1.72 o 
  10   6   4       27.28       31.36      1.15 o 
  11   6   4        3.10        4.44      0.71 o 
  12   6   4        0.99        1.45      0.83 o 
  13   6   4       41.16       40.69      3.95 o 
   0   7   4       29.22       45.40      1.15 o 
   1   7   4       98.73       97.51      1.73 o 
   2   7   4      329.80      339.15      5.79 o 
   3   7   4      104.82      119.92      2.59 o 
   4   7   4      660.16      679.68      9.10 o 
   5   7   4       11.49       12.45      0.71 o 
   6   7   4      948.38      953.28     11.91 o 
   7   7   4      240.80      246.80      4.46 o 
   8   7   4      116.81      129.16      2.39 o 
   9   7   4      137.83      136.98      3.52 o 
  10   7   4       51.20       51.21      1.72 o 
  11   7   4        8.96       10.64      0.71 o 
  12   7   4       35.08       33.98      1.58 o 
  13   7   4       14.28       14.71      1.36 o 
   0   8   4      116.29      133.50      3.31 o 
   1   8   4      252.74      246.51      7.12 o 
   2   8   4       11.66       11.56      0.65 o 
   3   8   4      198.41      199.53     11.07 o 
   4   8   4       14.04       16.34      1.29 o 
   5   8   4      982.10      988.58     28.86 o 
   6   8   4       82.61       85.18      1.47 o 
   7   8   4      134.90      141.06      2.59 o 
   8   8   4       78.06       78.93      2.51 o 
   9   8   4       32.10       31.30      1.22 o 
  10   8   4       30.52       33.91      0.91 o 
  11   8   4       16.73       16.91      1.29 o 
  12   8   4       21.09       20.69      0.71 o 
   0   9   4        0.53       -2.87      3.74 o 
   1   9   4     1184.46     1124.55     14.47 o 
   2   9   4        9.08        8.14      0.86 o 
   3   9   4       42.67       44.90      1.02 o 
   4   9   4       18.69       15.02      0.81 o 
   5   9   4        1.21       -2.49      2.49 o 
   6   9   4       31.92       35.58      1.02 o 
   7   9   4        8.97       10.27      4.67 o 
   8   9   4       12.07       10.35      0.81 o 
   9   9   4      232.84      230.74      5.39 o 
  10   9   4       19.48       18.32      0.81 o 
  11   9   4      130.36      131.43      2.34 o 
  12   9   4       16.02       17.46      0.61 o 
   0  10   4      721.72      684.40     15.11 o 
   1  10   4       54.93       54.58      1.65 o 
   2  10   4      269.18      285.60     11.43 o 
   3  10   4      119.50      109.73      2.08 o 
   4  10   4       17.14       17.39      0.81 o 
   5  10   4       12.16       12.02      4.60 o 
   6  10   4        2.84        2.08      0.71 o 
   7  10   4       32.13       30.97      1.02 o 
   8  10   4      289.86      297.96      5.28 o 
   9  10   4        7.97        8.17      0.76 o 
  10  10   4       74.23       76.67      1.42 o 
  11  10   4        8.24        6.21      0.51 o 
   0  11   4       12.82       10.20      1.15 o 
   1  11   4        3.09        4.07      0.71 o 
   2  11   4       25.55       24.16      0.91 o 
   3  11   4       34.53       35.42      1.02 o 
   4  11   4        3.62        4.10      2.95 o 
   5  11   4        2.37        0.72      2.53 o 
   6  11   4       19.06       20.92      0.91 o 
   7  11   4       38.36       39.93      1.51 o 
   8  11   4       11.30       13.38      0.76 o 
   9  11   4       55.88       57.31      1.01 o 
  10  11   4       11.22       12.07      0.61 o 
   0  12   4       15.22       15.80      1.15 o 
   1  12   4       34.19       31.35      0.96 o 
   2  12   4        9.40        9.19      0.81 o 
   3  12   4        8.22        8.88      0.81 o 
   4  12   4        2.32       -1.08      3.81 o 
   5  12   4        8.76        8.06      0.71 o 
   6  12   4       14.84       14.73      0.81 o 
   7  12   4        4.33        4.02      0.96 o 
   8  12   4       12.23       11.91      0.79 o 
   9  12   4        3.62        4.38      0.51 o 
   0  13   4       18.08       19.11      1.15 o 
   1  13   4        3.74        4.37      1.15 o 
   2  13   4       14.11       17.48      1.29 o 
   3  13   4        1.14        0.55      2.39 o 
   4  13   4        0.13       -3.71      4.24 o 
   5  13   4       19.80       22.36      0.81 o 
   6  13   4        5.65        6.79      2.30 o 
   7  13   4        2.68        0.11      1.88 o 
   8  13   4        9.98       10.11      0.72 o 
   0  14   4        2.53        1.87      0.86 o 
   1  14   4        8.82       10.92      0.71 o 
   2  14   4        8.81       10.59      1.36 o 
   3  14   4        0.75       -1.98      1.98 o 
   4  14   4        1.04       -0.02      1.98 o 
   5  14   4        1.04        1.79      1.78 o 
   6  14   4        5.62        6.84      0.51 o 
   0  15   4       12.08       13.50      0.86 o 
   1  15   4       63.78       69.83      1.27 o 
   2  15   4        1.97        3.09      0.51 o 
   3  15   4        4.68        5.13      0.51 o 
   4  15   4        2.55        0.50      1.63 o 
   1   0   5      581.52      588.65     18.14 o 
   2   0   5       40.55       57.84      1.02 o 
   3   0   5     2041.31     2085.52     78.16 o 
   4   0   5      171.20      150.05     17.82 o 
   5   0   5        3.71        1.04      1.67 o 
   6   0   5       42.31       39.97      1.15 o 
   7   0   5      100.37      109.65      2.08 o 
   8   0   5        0.11       -0.10      0.86 o 
   9   0   5      449.21      421.02     12.87 o 
  10   0   5       78.88       74.49      5.39 o 
  11   0   5       22.29       23.13      0.91 o 
  12   0   5       15.52       11.13      1.22 o 
  13   0   5       20.25       25.58      2.73 o 
  14   0   5       21.11       26.96      0.79 o 
   0   1   5      496.60      497.57      7.05 o 
   1   1   5      283.00      324.05      4.17 o 
   2   1   5      577.08      552.14     26.20 o 
   3   1   5      253.94      253.77      6.33 o 
   4   1   5     1795.10     1915.50     35.67 o 
   5   1   5        2.57        4.10      0.57 o 
   6   1   5     1053.94     1156.39     11.67 o 
   7   1   5      214.09      210.22      5.68 o 
   8   1   5      176.23      167.92      9.77 o 
   9   1   5       16.64       17.40      0.81 o 
  10   1   5        6.05        5.67      3.52 o 
  11   1   5       39.94       37.58      1.02 o 
  12   1   5       43.82       39.28      2.23 o 
  13   1   5        1.94       -0.09      2.13 o 
  14   1   5       38.26       45.05      1.87 o 
   0   2   5      235.04      208.77      5.03 o 
   1   2   5     1101.86     1080.50     17.16 o 
   2   2   5     2861.01     2874.09     42.13 o 
   3   2   5      207.16      259.33      4.27 o 
   4   2   5       35.73       41.32      0.71 o 
   5   2   5     2996.87     3238.09     27.65 o 
   6   2   5      108.36      106.02      2.08 o 
   7   2   5       47.17       46.77      0.91 o 
   8   2   5      398.49      406.32      7.11 o 
   9   2   5       64.77       69.52      1.21 o 
  10   2   5      289.63      272.28      8.77 o 
  11   2   5      128.19      109.80      5.32 o 
  12   2   5        2.26       -2.32      2.49 o 
  13   2   5        8.08        9.82      1.08 o 
  14   2   5        5.55        5.58      1.22 o 
   0   3   5     6157.11     6591.85     27.26 o 
   1   3   5      330.34      365.47     23.59 o 
   2   3   5     2839.40     3135.96     58.77 o 
   3   3   5      428.11      421.87      6.90 o 
   4   3   5      464.77      452.83     12.80 o 
   5   3   5       17.94       19.28      0.72 o 
   6   3   5       19.78       24.61      1.01 o 
   7   3   5        3.80        2.79      1.15 o 
   8   3   5      189.15      181.17      3.09 o 
   9   3   5       68.86       72.04      1.37 o 
  10   3   5      425.83      395.79      7.02 o 
  11   3   5       20.24       19.53      1.08 o 
  12   3   5      105.45       98.68      4.31 o 
  13   3   5       13.45       13.52      1.08 o 
  14   3   5       14.47       14.44      0.61 o 
   0   4   5       65.25       62.22      1.58 o 
   1   4   5     1713.35     1750.37     11.26 o 
   2   4   5      452.06      490.25     26.40 o 
   3   4   5      293.97      306.40      5.10 o 
   4   4   5      421.36      469.29     11.00 o 
   5   4   5      331.80      360.78      9.99 o 
   6   4   5       12.42       14.07      1.36 o 
   7   4   5       12.59       12.94      0.71 o 
   8   4   5      416.75      404.65     24.08 o 
   9   4   5      189.70      163.80      2.94 o 
  10   4   5       85.37       89.82      1.47 o 
  11   4   5        3.75       -0.36      2.47 o 
  12   4   5        5.49       -1.86      3.38 o 
  13   4   5       23.22       26.59      0.76 o 
  14   4   5        9.39       10.87      1.01 o 
   0   5   5       18.70       20.98      0.86 o 
   1   5   5       94.85      103.41      2.44 o 
   2   5   5      144.26      131.63      4.24 o 
   3   5   5      133.22      137.98      2.39 o 
   4   5   5      120.48      115.99      5.25 o 
   5   5   5      142.49      132.68      2.39 o 
   6   5   5       28.14       26.83      0.93 o 
   7   5   5      164.05      164.86      2.95 o 
   8   5   5       55.27       48.83      1.51 o 
   9   5   5       19.87       19.05      0.91 o 
  10   5   5      149.60      147.09      2.64 o 
  11   5   5        3.46        2.55      0.79 o 
  12   5   5        5.53        4.45      0.71 o 
  13   5   5        0.86        0.45      1.82 o 
   0   6   5       12.82       20.40      0.86 o 
   1   6   5       76.53       60.03      4.02 o 
   2   6   5      158.66      156.54      2.79 o 
   3   6   5        7.77        4.14      1.51 o 
   4   6   5      108.79       95.22      1.63 o 
   5   6   5       49.20       46.26      0.91 o 
   6   6   5       66.97       68.50      1.14 o 
   7   6   5        9.12       10.60      0.81 o 
   8   6   5      296.76      298.53     11.00 o 
   9   6   5       53.63       55.60      1.94 o 
  10   6   5       23.14       22.64      0.91 o 
  11   6   5        6.48        6.83      3.66 o 
  12   6   5        4.48        5.82      0.61 o 
  13   6   5        0.29       -0.14      1.58 o 
   0   7   5        6.59        8.19      0.86 o 
   1   7   5       97.12       88.09      3.59 o 
   2   7   5       81.74       94.25      1.67 o 
   3   7   5       13.53       15.59      0.71 o 
   4   7   5      314.60      284.63      5.13 o 
   5   7   5      607.59      597.37      9.31 o 
   6   7   5      408.13      422.07      7.37 o 
   7   7   5        8.03        9.84      1.65 o 
   8   7   5      148.97      144.78      2.64 o 
   9   7   5       43.45       43.07      1.06 o 
  10   7   5       16.45       12.89      0.81 o 
  11   7   5        4.02        4.33      2.80 o 
  12   7   5        2.91        2.48      0.93 o 
  13   7   5       16.21       17.16      1.01 o 
   0   8   5        0.91       -2.87      3.16 o 
   1   8   5      139.52      143.81      5.60 o 
   2   8   5      256.21      262.95      4.67 o 
   3   8   5      378.70      384.61      6.71 o 
   4   8   5      588.14      565.51     18.91 o 
   5   8   5      183.08      176.27      3.10 o 
   6   8   5      753.24      714.51     16.62 o 
   7   8   5       80.23       82.16      1.37 o 
   8   8   5      220.09      236.83      3.89 o 
   9   8   5       15.95       19.26      0.91 o 
  10   8   5        3.10        1.44      2.54 o 
  11   8   5       75.14       75.48      2.16 o 
  12   8   5        1.44        1.00      1.78 o 
   0   9   5     2004.68     1952.29     23.80 o 
   1   9   5      152.58      150.53      4.02 o 
   2   9   5      669.07      657.33     10.17 o 
   3   9   5      217.37      196.25      6.18 o 
   4   9   5       63.30       67.96      1.17 o 
   5   9   5       29.46       35.59      1.08 o 
   6   9   5       42.68       46.09      7.26 o 
   7   9   5       15.25       15.45      0.91 o 
   8   9   5      224.27      215.15      5.17 o 
   9   9   5       16.45       16.67      0.81 o 
  10   9   5       67.01       64.33      2.08 o 
  11   9   5       25.67       25.65      0.71 o 
  12   9   5       35.23       33.62      0.86 o 
   0  10   5      495.87      504.18     12.65 o 
   1  10   5      128.68      123.65      4.53 o 
   2  10   5      217.69      216.28      4.24 o 
   3  10   5       71.95       75.59      1.42 o 
   4  10   5        1.68       -0.02      2.52 o 
   5  10   5       26.03       25.50      0.91 o 
   6  10   5       23.43       23.49      0.91 o 
   7  10   5       20.26       18.53      0.91 o 
   8  10   5        3.23        2.66      2.54 o 
   9  10   5       45.21       44.96      0.96 o 
  10  10   5       43.76       47.37      2.16 o 
  11  10   5       35.08       35.58      0.79 o 
   0  11   5       17.25       19.25      1.29 o 
   1  11   5       34.62       36.64      1.65 o 
   2  11   5       55.01       57.34      1.12 o 
   3  11   5       23.81       22.34      0.91 o 
   4  11   5       38.64       37.09      1.02 o 
   5  11   5       57.20       57.26      1.12 o 
   6  11   5       25.58       21.69      0.91 o 
   7  11   5       13.62       13.44      0.81 o 
   8  11   5        4.84        5.75      2.15 o 
   9  11   5        2.80       -0.14      1.93 o 
  10  11   5       19.23       17.40      0.61 o 
   0  12   5        0.94        1.15      1.01 o 
   1  12   5       31.96       28.25      0.91 o 
   2  12   5        2.89        2.84      3.81 o 
   3  12   5       28.21       31.97      0.91 o 
   4  12   5        2.34        0.04      2.33 o 
   5  12   5        5.74        5.18      1.44 o 
   6  12   5        2.81        2.41      4.17 o 
   7  12   5        2.11        0.12      2.13 o 
   8  12   5        0.28        0.49      2.08 o 
   9  12   5        1.19        1.14      1.29 o 
   0  13   5        6.92        7.61      1.01 o 
   1  13   5        2.49        2.44      1.58 o 
   2  13   5        3.03        3.24      0.97 o 
   3  13   5        5.38        3.52      1.72 o 
   4  13   5        0.04        0.18      1.58 o 
   5  13   5       10.83       11.04      1.15 o 
   6  13   5        2.96       -0.91      2.02 o 
   7  13   5        2.78        2.97      0.69 o 
   8  13   5        2.03        1.56      0.86 o 
   0  14   5       15.30       15.08      1.01 o 
   1  14   5        0.97       -1.72      2.13 o 
   2  14   5        2.24        1.22      0.83 o 
   3  14   5        0.74        0.56      0.83 o 
   4  14   5       18.55       22.13      0.71 o 
   5  14   5        6.13        8.06      0.55 o 
   6  14   5       14.56       16.69      0.61 o 
   0  15   5       10.30       10.92      0.86 o 
   1  15   5       11.62       13.22      0.61 o 
   2  15   5        0.53       -0.72      1.73 o 
   3  15   5        0.19        0.14      1.52 o 
   0   0   6      461.65      443.58      7.34 o 
   1   0   6      677.44      651.64     20.01 o 
   2   0   6       47.05       45.14      5.17 o 
   3   0   6       96.83      113.22      6.90 o 
   4   0   6      940.29      842.87     32.41 o 
   5   0   6       49.31       48.24      3.95 o 
   6   0   6      248.35      261.40      5.97 o 
   7   0   6      190.54      164.21      5.89 o 
   8   0   6        0.23        1.09      0.83 o 
   9   0   6      265.45      262.59      4.82 o 
  10   0   6        9.21       12.06      1.29 o 
  11   0   6        0.13        1.80      2.53 o 
  12   0   6       21.04       19.11      0.81 o 
  13   0   6        2.12        0.57      0.83 o 
  14   0   6       14.97       13.60      0.61 o 
   0   1   6       79.99       70.70      1.72 o 
   1   1   6      377.62      397.15     23.23 o 
   2   1   6      128.06      142.10      2.37 o 
   3   1   6      240.19      258.26     18.26 o 
   4   1   6       80.98       87.36      1.51 o 
   5   1   6      582.16      633.15      7.78 o 
   6   1   6        6.64       10.49      0.61 o 
   7   1   6       27.43       30.65      2.44 o 
   8   1   6        3.09        5.27      2.30 o 
   9   1   6      106.70      103.91      1.93 o 
  10   1   6       94.99       90.08      3.95 o 
  11   1   6        3.33        5.14      1.22 o 
  12   1   6       16.56       19.70      2.44 o 
  13   1   6       14.73       15.85      0.86 o 
  14   1   6        6.20        8.78      0.51 o 
   0   2   6     1147.92     1191.02     12.25 o 
   1   2   6       71.73       79.71      3.16 o 
   2   2   6      787.60      831.23     37.08 o 
   3   2   6     1150.17     1286.00     44.25 o 
   4   2   6      490.34      515.32     10.93 o 
   5   2   6       24.60       29.81      2.08 o 
   6   2   6      102.04      102.92      3.23 o 
   7   2   6      174.67      160.28      2.84 o 
   8   2   6      173.10      180.94      3.25 o 
   9   2   6       27.90       21.55      0.91 o 
  10   2   6       44.68       62.95      1.58 o 
  11   2   6       50.37       53.02      1.94 o 
  12   2   6      118.73      125.40      6.11 o 
  13   2   6       18.92       22.03      1.15 o 
  14   2   6       10.26       12.40      1.15 o 
   0   3   6      981.53     1089.20     12.25 o 
   1   3   6     3932.63     4248.87     17.16 o 
   2   3   6       78.70       81.37      4.31 o 
   3   3   6       67.57       62.85      8.05 o 
   4   3   6       18.53       13.94      1.44 o 
   5   3   6      178.38      194.00      3.25 o 
   6   3   6        2.63       -1.36      1.93 o 
   7   3   6      194.41      169.62      3.05 o 
   8   3   6       81.37       69.76      1.21 o 
   9   3   6      341.46      321.00     12.58 o 
  10   3   6       87.15       81.59      1.51 o 
  11   3   6       13.58       17.28      3.02 o 
  12   3   6       23.27       20.55      0.81 o 
  13   3   6       24.70       27.40      1.36 o 
  14   3   6       15.57       17.54      0.61 o 
   0   4   6     1346.99     1396.05     15.00 o 
   1   4   6     2021.85     2200.07     13.28 o 
   2   4   6      169.13      206.09      4.60 o 
   3   4   6     1058.23     1078.27      9.88 o 
   4   4   6      193.85      187.74      3.38 o 
   5   4   6      469.52      488.92     10.93 o 
   6   4   6        4.19        6.47      0.61 o 
   7   4   6      218.56      213.25      3.65 o 
   8   4   6       20.11       24.78      2.30 o 
   9   4   6      151.42      144.42      2.54 o 
  10   4   6      129.32      135.57      2.41 o 
  11   4   6       60.98       58.71      1.12 o 
  12   4   6        6.01        5.33      0.71 o 
  13   4   6        5.50        4.84      1.80 o 
   0   5   6       30.62       32.61      1.01 o 
   1   5   6      308.29      302.60      6.40 o 
   2   5   6        7.10        8.52      1.36 o 
   3   5   6      483.51      515.81     22.29 o 
   4   5   6       10.94       11.15      2.01 o 
   5   5   6       41.68       40.60      4.17 o 
   6   5   6       20.26       15.88      0.71 o 
   7   5   6       29.16       25.80      2.44 o 
   8   5   6      109.09      106.85      4.24 o 
   9   5   6        2.72        1.39      1.36 o 
  10   5   6       21.40       21.65      1.94 o 
  11   5   6       61.33       60.13      1.12 o 
  12   5   6        0.67       -2.08      2.08 o 
  13   5   6        3.03        3.66      0.51 o 
   0   6   6       37.60       45.26      1.15 o 
   1   6   6       90.97       98.24      1.82 o 
   2   6   6      266.05      266.56      4.93 o 
   3   6   6       82.31       83.69      1.47 o 
   4   6   6       64.38       77.77      2.95 o 
   5   6   6      203.80      203.99      5.82 o 
   6   6   6       46.90       45.21      1.08 o 
   7   6   6      114.95      114.54      2.02 o 
   8   6   6        7.13        8.12      1.08 o 
   9   6   6      114.19      108.70      1.78 o 
  10   6   6       42.02       44.47      1.02 o 
  11   6   6        3.24        2.87      0.71 o 
  12   6   6        2.77        2.53      0.82 o 
  13   6   6       18.92       18.69      1.22 o 
   0   7   6        1.30        0.00      2.73 o 
   1   7   6      410.83      388.59      6.86 o 
   2   7   6       49.99       47.80      0.96 o 
   3   7   6      297.27      305.59      6.25 o 
   4   7   6      118.52      115.46      1.98 o 
   5   7   6      376.59      363.82      6.45 o 
   6   7   6       12.37       13.75      2.51 o 
   7   7   6      235.83      246.44      4.26 o 
   8   7   6       36.00       37.43      1.02 o 
   9   7   6       71.41       73.60      3.59 o 
  10   7   6       10.37       12.46      0.81 o 
  11   7   6       34.10       33.84      0.91 o 
  12   7   6        2.97        3.68      1.94 o 
   0   8   6        9.93        6.18      1.01 o 
   1   8   6       71.55       68.03      1.12 o 
   2   8   6       88.39       89.76      2.59 o 
   3   8   6      202.22      196.27      4.31 o 
   4   8   6      411.10      414.32      7.42 o 
   5   8   6      283.77      292.27     11.00 o 
   6   8   6      132.74      139.32      2.28 o 
   7   8   6       23.25       25.37      1.44 o 
   8   8   6        1.16        1.65      0.71 o 
   9   8   6       33.39       30.33      0.91 o 
  10   8   6        5.98        5.25      1.94 o 
  11   8   6       24.28       27.30      0.71 o 
  12   8   6        7.39        7.26      0.51 o 
   0   9   6      322.55      330.35      8.63 o 
   1   9   6       70.31       68.76      3.88 o 
   2   9   6      251.11      249.11      8.41 o 
   3   9   6      156.45      163.50     11.57 o 
   4   9   6       70.50       74.15      1.32 o 
   5   9   6       28.35       27.21      2.66 o 
   6   9   6       10.54       12.38      3.52 o 
   7   9   6       40.15       40.42      1.44 o 
   8   9   6       66.16       64.23      1.22 o 
   9   9   6       12.93       15.04      0.81 o 
  10   9   6       87.27       85.89      2.44 o 
  11   9   6        0.69       -0.43      2.73 o 
   0  10   6       41.83       46.41      1.58 o 
   1  10   6      261.03      252.32      4.67 o 
   2  10   6        4.64        0.86      2.64 o 
   3  10   6        8.01        8.38      1.80 o 
   4  10   6       12.00       10.42      0.81 o 
   5  10   6      141.42      135.56      2.43 o 
   6  10   6        6.21        7.09      1.15 o 
   7  10   6       30.31       30.76      0.91 o 
   8  10   6        2.23        1.81      1.65 o 
   9  10   6       76.99       73.94      1.42 o 
  10  10   6        0.42       -1.35      1.78 o 
   0  11   6        0.82       -3.59      3.59 o 
   1  11   6       47.52       49.42      2.59 o 
   2  11   6       11.17       11.54      0.81 o 
   3  11   6        5.57       -0.07      2.84 o 
   4  11   6        3.89        1.83      2.52 o 
   5  11   6       23.87       23.83      1.72 o 
   6  11   6        1.66       -0.08      2.49 o 
   7  11   6       22.11       21.02      1.01 o 
   8  11   6       10.78       10.73      1.80 o 
   9  11   6        2.64        2.52      0.51 o 
   0  12   6       14.30       16.67      1.15 o 
   1  12   6       10.39       10.22      0.76 o 
   2  12   6       23.22       23.20      0.91 o 
   3  12   6        6.12        5.72      0.71 o 
   4  12   6        4.38        0.96      2.49 o 
   5  12   6        4.16        3.89      1.01 o 
   6  12   6        0.97        0.72      0.61 o 
   7  12   6        0.79       -0.94      2.08 o 
   8  12   6        1.80        0.36      1.73 o 
   0  13   6        4.09        2.01      3.45 o 
   1  13   6       11.34       12.45      0.71 o 
   2  13   6        3.18       -0.50      2.23 o 
   3  13   6        4.50        5.60      2.08 o 
   4  13   6       13.59       14.80      0.71 o 
   5  13   6        4.93        4.55      1.36 o 
   6  13   6       12.05       14.34      0.79 o 
   7  13   6       18.72       19.26      0.61 o 
   0  14   6        0.58        0.14      2.87 o 
   1  14   6       10.20       10.13      0.61 o 
   2  14   6        2.98        3.09      0.61 o 
   3  14   6       15.78       17.60      0.71 o 
   4  14   6        6.48        3.89      1.15 o 
   5  14   6       15.71       17.84      0.72 o 
   0  15   6       10.01       10.20      0.72 o 
   1  15   6       48.62       49.75      0.86 o 
   2  15   6        3.20        4.48      0.86 o 
   1   0   7     2211.50     2351.60     49.01 o 
   2   0   7       29.14       15.04      3.81 o 
   3   0   7      295.50      315.94     17.32 o 
   4   0   7      183.52      186.30      3.95 o 
   5   0   7        0.01        0.79      0.51 o 
   6   0   7        4.44       -1.17      3.52 o 
   7   0   7       10.08        6.99      0.71 o 
   8   0   7       89.92       92.65      2.23 o 
   9   0   7      126.37      129.12      3.31 o 
  10   0   7      129.94      120.00      2.08 o 
  11   0   7       96.38       92.80      1.57 o 
  12   0   7       34.16       35.69      1.44 o 
  13   0   7        0.07        0.06      0.70 o 
  14   0   7       28.22       33.68      1.36 o 
   0   1   7      365.47      403.53      7.77 o 
   1   1   7       16.17       16.53      0.61 o 
   2   1   7      193.45      188.07      9.27 o 
   3   1   7      154.88      146.65      2.59 o 
   4   1   7      235.15      256.60      6.90 o 
   5   1   7      109.77      103.81      3.52 o 
   6   1   7       67.46       69.64      2.66 o 
   7   1   7       99.77       98.15      1.83 o 
   8   1   7      308.06      331.79      5.90 o 
   9   1   7       47.76       47.84      1.12 o 
  10   1   7        6.48        4.98      1.09 o 
  11   1   7       50.10       46.89      3.16 o 
  12   1   7        6.56        5.42      1.80 o 
  13   1   7        1.65        2.29      1.86 o 
  14   1   7        0.99        0.79      0.41 o 
   0   2   7       65.31       59.77      1.29 o 
   1   2   7      710.03      749.11      7.89 o 
   2   2   7      629.30      644.91      7.33 o 
   3   2   7      109.79      111.82      1.98 o 
   4   2   7      394.91      437.88     20.56 o 
   5   2   7      509.56      523.39     13.66 o 
   6   2   7      181.48      183.98     12.50 o 
   7   2   7       72.79       75.41      2.23 o 
   8   2   7      114.74      120.21      3.81 o 
   9   2   7      226.09      221.75      4.60 o 
  10   2   7      129.43      134.21      6.47 o 
  11   2   7        7.64        7.26      0.71 o 
  12   2   7       33.87       35.82      3.45 o 
  13   2   7        4.12        3.56      0.61 o 
   0   3   7      131.06      139.40      3.45 o 
   1   3   7     2616.65     2877.89     36.67 o 
   2   3   7     1294.39     1362.15     37.62 o 
   3   3   7      185.71      199.50      3.56 o 
   4   3   7      342.65      374.03     13.66 o 
   5   3   7       20.56       21.41      0.71 o 
   6   3   7       20.89       16.36      0.93 o 
   7   3   7      129.50      119.47      2.73 o 
   8   3   7       20.46       21.30      0.86 o 
   9   3   7      248.36      202.72      3.81 o 
  10   3   7       23.25       35.23      1.02 o 
  11   3   7      136.01      111.66      1.92 o 
  12   3   7        0.57       -1.97      2.18 o 
  13   3   7        7.95        5.49      0.55 o 
   0   4   7     1487.91     1575.08     16.87 o 
   1   4   7      410.18      398.03     21.50 o 
   2   4   7       13.96       12.17      0.65 o 
   3   4   7      112.47      119.43      2.13 o 
   4   4   7      285.81      278.34      6.76 o 
   5   4   7       95.30       99.35      1.57 o 
   6   4   7       77.83       83.48      1.52 o 
   7   4   7       48.86       48.92      2.66 o 
   8   4   7        5.92        3.64      0.97 o 
   9   4   7       30.14       20.78      0.91 o 
  10   4   7       82.71       71.40      1.94 o 
  11   4   7       14.85       13.11      1.36 o 
  12   4   7        5.54        5.44      1.44 o 
  13   4   7        7.40        9.19      0.79 o 
   0   5   7       34.93       35.06      1.15 o 
   1   5   7        5.90        3.63      1.58 o 
   2   5   7       96.18       98.85      2.51 o 
   3   5   7       49.18       58.05      5.03 o 
   4   5   7       45.51       41.13      3.59 o 
   5   5   7       20.64       25.44      2.37 o 
   6   5   7       17.18       16.89      0.81 o 
   7   5   7        6.56        8.31      1.01 o 
   8   5   7       60.83       60.61      1.65 o 
   9   5   7       16.66       17.09      1.08 o 
  10   5   7       17.96       18.41      0.91 o 
  11   5   7        8.33        9.24      1.29 o 
  12   5   7        5.08        1.64      2.13 o 
  13   5   7        0.16       -0.81      1.57 o 
   0   6   7       70.50       87.22      2.16 o 
   1   6   7       74.55       75.28      3.95 o 
   2   6   7       58.00       52.37      0.91 o 
   3   6   7        8.46        7.80      0.93 o 
   4   6   7       57.51       57.05      1.02 o 
   5   6   7       24.76       23.59      2.37 o 
   6   6   7       12.79       11.80      0.76 o 
   7   6   7       17.79       17.24      1.44 o 
   8   6   7       17.74       17.83      0.91 o 
   9   6   7       22.24       20.84      0.91 o 
  10   6   7       27.21       21.45      1.01 o 
  11   6   7       33.28       33.33      0.81 o 
  12   6   7        5.78        6.35      0.61 o 
   0   7   7      242.07      242.05      6.04 o 
   1   7   7       22.87       24.15      0.81 o 
   2   7   7      111.03      109.07      4.31 o 
   3   7   7       21.37       21.61      1.15 o 
   4   7   7      119.84      111.63      3.52 o 
   5   7   7      212.32      218.76      3.86 o 
   6   7   7      189.48      191.54      4.46 o 
   7   7   7       55.84       60.28      1.17 o 
   8   7   7       14.59       16.11      1.22 o 
   9   7   7       50.33       50.17      2.73 o 
  10   7   7       16.21       18.85      0.81 o 
  11   7   7       19.58       17.39      0.71 o 
  12   7   7        4.00        6.26      0.72 o 
   0   8   7      141.37      134.36      3.45 o 
   1   8   7       47.81       48.75      2.37 o 
   2   8   7      840.34      876.73     36.62 o 
   3   8   7      249.09      250.46     21.27 o 
   4   8   7      731.97      677.42     12.45 o 
   5   8   7      194.37      189.60      3.35 o 
   6   8   7      369.13      358.67      6.51 o 
   7   8   7      102.97       93.19      3.74 o 
   8   8   7      105.37      105.37      3.88 o 
   9   8   7      119.23      122.02      3.45 o 
  10   8   7        5.32        6.63      0.79 o 
  11   8   7       39.68       39.51      0.81 o 
   0   9   7     1452.28     1443.69     21.90 o 
   1   9   7      447.48      461.56      8.18 o 
   2   9   7      501.62      463.43     11.86 o 
   3   9   7      167.28      174.03      2.89 o 
   4   9   7       67.90       71.92      1.58 o 
   5   9   7      139.61      129.98      3.02 o 
   6   9   7       13.76       17.14      4.96 o 
   7   9   7       92.23       93.00      1.72 o 
   8   9   7      194.98      185.47      4.17 o 
   9   9   7       41.80       40.23      0.91 o 
  10   9   7       31.67       33.15      1.87 o 
  11   9   7       30.46       30.48      0.72 o 
   0  10   7       26.01       21.12      1.29 o 
   1  10   7       19.35       18.33      0.86 o 
   2  10   7       49.30       51.03      1.15 o 
   3  10   7       56.70       55.77      1.15 o 
   4  10   7       23.55       22.76      1.15 o 
   5  10   7       29.15       30.10      1.02 o 
   6  10   7       24.88       23.93      0.91 o 
   7  10   7        4.97        6.02      1.08 o 
   8  10   7        0.77       -2.04      2.44 o 
   9  10   7        1.67        0.10      1.96 o 
  10  10   7       40.13       36.58      0.71 o 
   0  11   7        1.04        0.86      1.01 o 
   1  11   7        7.48        7.14      2.73 o 
   2  11   7        3.01        2.36      2.01 o 
   3  11   7        4.40       -0.56      4.02 o 
   4  11   7       10.22       11.56      0.86 o 
   5  11   7        3.53        2.80      2.44 o 
   6  11   7       15.77       17.64      1.72 o 
   7  11   7        3.47        1.72      2.03 o 
   8  11   7       38.89       37.46      2.01 o 
   9  11   7        0.17       -0.50      0.69 o 
   0  12   7        0.85       -2.15      3.16 o 
   1  12   7       11.21       13.08      0.81 o 
   2  12   7       11.52       10.79      4.31 o 
   3  12   7       19.28       18.60      1.15 o 
   4  12   7       13.14       12.07      0.71 o 
   5  12   7        8.34        8.93      0.93 o 
   6  12   7        1.00       -0.15      1.58 o 
   7  12   7        6.82        6.14      0.55 o 
   8  12   7        3.18        3.96      0.51 o 
   0  13   7       70.39       69.69      1.72 o 
   1  13   7       13.57       13.96      1.80 o 
   2  13   7        2.47        1.36      2.13 o 
   3  13   7        5.79        5.01      0.61 o 
   4  13   7       18.86       17.94      0.93 o 
   5  13   7        3.29        2.11      0.51 o 
   6  13   7       26.12       26.10      1.08 o 
   0  14   7        0.02       -2.59      2.59 o 
   1  14   7        3.29        4.34      0.65 o 
   2  14   7        4.65        0.73      1.88 o 
   3  14   7       24.84       26.09      0.71 o 
   4  14   7        4.45        2.30      1.67 o 
   0   0   8      349.55      350.71      7.91 o 
   1   0   8      184.18      176.70      3.16 o 
   2   0   8      111.37       90.25      6.39 o 
   3   0   8       23.08       20.50      1.36 o 
   4   0   8      185.51      177.08      5.96 o 
   5   0   8       42.85       37.10      1.94 o 
   6   0   8        1.25       -1.08      2.13 o 
   7   0   8       83.25       77.45      2.37 o 
   8   0   8       59.06       56.21      1.17 o 
   9   0   8       15.86       15.20      2.23 o 
  10   0   8        7.53       12.96      5.24 o 
  11   0   8       48.86       44.90      1.02 o 
  12   0   8        6.40        5.18      0.65 o 
  13   0   8        1.94        1.90      0.69 o 
   0   1   8      618.64      646.64     10.65 o 
   1   1   8       72.30       65.42      2.73 o 
   2   1   8      163.84      171.44      3.00 o 
   3   1   8      158.93      171.01      3.10 o 
   4   1   8      387.68      412.73     11.29 o 
   5   1   8      136.62      147.80      2.59 o 
   6   1   8       44.57       46.00      1.01 o 
   7   1   8       30.11       29.74      0.91 o 
   8   1   8       79.94       70.05      1.22 o 
   9   1   8       82.29       85.45      3.23 o 
  10   1   8       59.97       53.97      1.12 o 
  11   1   8       10.86       12.31      1.80 o 
  12   1   8        1.67       -0.07      3.02 o 
  13   1   8        2.80        1.80      0.51 o 
   0   2   8       29.77       33.19      1.01 o 
   1   2   8      238.31      274.68      9.77 o 
   2   2   8      131.94      144.12      6.61 o 
   3   2   8      831.29      870.36     56.43 o 
   4   2   8       56.50       60.50      3.16 o 
   5   2   8      842.51      825.02     29.65 o 
   6   2   8       33.35       37.42      1.58 o 
   7   2   8      636.14      615.77     19.42 o 
   8   2   8       94.18       88.16      3.66 o 
   9   2   8       21.78       27.80      1.02 o 
  10   2   8      129.07      118.99      3.09 o 
  11   2   8       41.55       42.96      1.02 o 
  12   2   8        8.19        9.09      0.65 o 
  13   2   8       21.23       20.70      0.61 o 
   0   3   8      535.40      620.99     11.08 o 
   1   3   8      426.83      495.81     15.03 o 
   2   3   8      389.94      413.94     11.07 o 
   3   3   8      255.37      268.39      7.04 o 
   4   3   8      372.86      391.33      9.63 o 
   5   3   8       36.15       29.97      1.58 o 
   6   3   8      385.98      389.91     13.30 o 
   7   3   8      283.74      275.94      4.62 o 
   8   3   8       34.74       45.84      1.94 o 
   9   3   8      126.04      126.89      2.24 o 
  10   3   8       37.31       41.14      2.23 o 
  11   3   8       17.12       18.78      0.81 o 
  12   3   8       12.40       15.55      0.72 o 
  13   3   8       17.26       19.73      1.01 o 
   0   4   8       47.21       50.43      1.29 o 
   1   4   8      272.28      275.46      6.90 o 
   2   4   8      135.62      194.43     37.51 o 
   3   4   8       56.83       56.36      3.16 o 
   4   4   8       71.35       72.58      1.32 o 
   5   4   8       83.59       84.20      1.52 o 
   6   4   8      162.55      160.37      3.09 o 
   7   4   8        7.36       12.44      1.01 o 
   8   4   8        2.36        3.72      0.76 o 
   9   4   8      233.87      252.93      4.32 o 
  10   4   8       54.50       51.55      1.65 o 
  11   4   8        6.64        6.54      4.09 o 
  12   4   8        7.09        6.14      2.23 o 
  13   4   8       14.10       14.23      0.51 o 
   0   5   8        3.16        0.43      2.73 o 
   1   5   8       74.67       70.08      2.37 o 
   2   5   8       17.20       29.82      1.58 o 
   3   5   8      151.23      149.28      2.59 o 
   4   5   8        7.40        7.94      3.52 o 
   5   5   8      112.44      106.04      2.80 o 
   6   5   8        8.38        6.30      0.86 o 
   7   5   8      119.16      120.36      1.98 o 
   8   5   8       14.50       12.95      1.08 o 
   9   5   8        8.71        8.78      0.81 o 
  10   5   8       25.66       23.62      1.51 o 
  11   5   8       39.90       40.27      1.29 o 
  12   5   8        2.19        1.38      0.69 o 
   0   6   8        5.16       -0.72      3.16 o 
   1   6   8      142.37      145.59      5.96 o 
   2   6   8       42.52       40.39      0.91 o 
   3   6   8       24.25       19.58      0.86 o 
   4   6   8       69.53       65.30      1.17 o 
   5   6   8       27.60       29.83      0.91 o 
   6   6   8       16.04       18.43      0.86 o 
   7   6   8       23.08       24.42      0.91 o 
   8   6   8        0.29       -1.44      2.64 o 
   9   6   8       77.49       74.60      1.72 o 
  10   6   8       25.23       24.79      0.81 o 
  11   6   8        5.35        4.76      0.86 o 
  12   6   8        4.19        3.64      0.86 o 
   0   7   8      298.72      283.19      7.62 o 
   1   7   8      112.85      109.24      4.45 o 
   2   7   8       65.78       58.07      1.14 o 
   3   7   8       89.54       81.61      1.47 o 
   4   7   8       97.55       87.42      1.62 o 
   5   7   8       40.67       41.24      1.02 o 
   6   7   8        0.82        1.29      2.64 o 
   7   7   8       77.81       72.10      1.31 o 
   8   7   8       18.77       14.85      0.86 o 
   9   7   8       71.11       77.02      1.22 o 
  10   7   8        8.93        7.75      1.01 o 
  11   7   8        2.78        1.24      1.88 o 
   0   8   8       16.10       16.38      1.15 o 
   1   8   8      141.23      139.29      4.31 o 
   2   8   8       47.76       53.05      4.53 o 
   3   8   8       20.41       17.94      0.93 o 
   4   8   8       84.71       79.62      4.96 o 
   5   8   8       42.69       34.25      1.44 o 
   6   8   8      158.74      165.57      3.04 o 
   7   8   8       81.93       83.27      1.52 o 
   8   8   8        2.62        2.30      0.72 o 
   9   8   8       11.15       11.13      0.86 o 
  10   8   8        0.27       -0.65      2.03 o 
  11   8   8       10.88        9.68      0.72 o 
   0   9   8       40.62       43.39      1.58 o 
   1   9   8      270.64      268.58      4.78 o 
   2   9   8        5.42        6.32      0.81 o 
   3   9   8      104.18      111.22      4.02 o 
   4   9   8       39.71       44.33      1.02 o 
   5   9   8       40.89       39.90      1.12 o 
   6   9   8       20.32       21.22      0.91 o 
   7   9   8        2.47        2.36      1.22 o 
   8   9   8        5.55        4.60      2.51 o 
   9   9   8       14.04       16.38      0.71 o 
  10   9   8       18.91       20.93      1.44 o 
   0  10   8       57.23       51.29      1.58 o 
   1  10   8       12.55       11.24      1.08 o 
   2  10   8        7.27        5.10      3.23 o 
   3  10   8      109.03      101.45      3.88 o 
   4  10   8       27.53       27.63      1.15 o 
   5  10   8       39.78       36.59      2.51 o 
   6  10   8       27.65       26.84      1.08 o 
   7  10   8       11.65       13.37      0.71 o 
   8  10   8       37.42       40.10      1.58 o 
   9  10   8        4.16        4.87      2.30 o 
   0  11   8        3.84        5.17      1.01 o 
   1  11   8        0.85       -2.41      2.41 o 
   2  11   8        3.15        0.29      2.43 o 
   3  11   8        0.99       -2.39      2.39 o 
   4  11   8        9.79        9.77      0.71 o 
   5  11   8        8.52        7.42      1.08 o 
   6  11   8       18.47       14.66      0.71 o 
   7  11   8        0.63       -0.25      1.80 o 
   8  11   8        9.39        8.20      0.55 o 
   0  12   8        4.18        5.17      1.01 o 
   1  12   8        1.19       -3.81      4.38 o 
   2  12   8        9.93        7.97      0.71 o 
   3  12   8        1.90        1.32      0.83 o 
   4  12   8        3.94        4.25      0.61 o 
   5  12   8        0.74       -0.09      1.88 o 
   6  12   8        0.81        0.83      1.72 o 
   7  12   8        1.38        1.06      0.69 o 
   0  13   8       35.99       35.20      1.15 o 
   1  13   8        1.46        1.29      0.93 o 
   2  13   8        9.58        8.34      0.79 o 
   3  13   8        0.43       -0.20      1.92 o 
   4  13   8        1.17        0.67      0.69 o 
   5  13   8       12.66       11.21      0.55 o 
   0  14   8        0.01        0.00      2.30 o 
   1  14   8        9.28        8.05      0.79 o 
   2  14   8        5.91        4.89      0.51 o 
   3  14   8       17.28       17.84      0.72 o 
   1   0   9        7.54        9.73      2.08 o 
   2   0   9      156.53      161.01      3.45 o 
   3   0   9      215.19      207.97      4.89 o 
   4   0   9      325.54      323.56      6.47 o 
   5   0   9      326.51      358.08     20.85 o 
   6   0   9       97.34       86.43      2.44 o 
   7   0   9       14.12       13.69      1.58 o 
   8   0   9       20.01       18.73      2.23 o 
   9   0   9        4.29        5.81      1.22 o 
  10   0   9       34.05       32.75      2.37 o 
  11   0   9        8.27        2.97      4.02 o 
  12   0   9        0.44        0.24      2.08 o 
  13   0   9       31.34       30.09      1.51 o 
   0   1   9      371.40      388.80      9.20 o 
   1   1   9      304.28      321.51      5.54 o 
   2   1   9       55.30       58.71      3.38 o 
   3   1   9      420.98      418.35     17.04 o 
   4   1   9       48.41       42.90      1.87 o 
   5   1   9      454.13      453.16     10.71 o 
   6   1   9        6.20        8.67      0.93 o 
   7   1   9      247.98      236.67      4.31 o 
   8   1   9      279.61      276.57     10.35 o 
   9   1   9       64.96       64.19      3.66 o 
  10   1   9        3.59        4.71      2.80 o 
  11   1   9        2.62        2.55      0.95 o 
  12   1   9        0.88        0.93      0.93 o 
  13   1   9       30.07       30.46      0.61 o 
   0   2   9       11.47        8.05      0.86 o 
   1   2   9       85.23       91.29      2.44 o 
   2   2   9      438.51      430.84      7.17 o 
   3   2   9       53.35       59.56      1.17 o 
   4   2   9      490.72      477.40      8.08 o 
   5   2   9     1041.87     1013.54     23.97 o 
   6   2   9     1170.80     1144.97     13.34 o 
   7   2   9       59.55       63.16      1.22 o 
   8   2   9       15.03       14.55      2.15 o 
   9   2   9       39.38       43.03      1.06 o 
  10   2   9       17.14       17.26      2.30 o 
  11   2   9        7.38        5.89      0.71 o 
  12   2   9       12.63       12.35      0.93 o 
  13   2   9        2.40       -0.16      1.80 o 
   0   3   9       43.36       43.82      1.15 o 
   1   3   9       19.63       22.94      3.88 o 
   2   3   9        3.68        3.85      0.83 o 
   3   3   9      390.95      416.11     24.08 o 
   4   3   9       83.84       86.36      3.45 o 
   5   3   9       64.73       64.18      1.36 o 
   6   3   9      131.69      135.74      2.33 o 
   7   3   9       84.47       90.21      2.51 o 
   8   3   9      267.79      244.00      4.17 o 
   9   3   9       33.46       41.24      1.02 o 
  10   3   9        5.79        9.73      0.86 o 
  11   3   9       14.61       19.17      1.29 o 
  12   3   9        1.67        0.07      1.83 o 
   0   4   9        0.02       -0.43      0.86 o 
   1   4   9       78.33       68.42      2.51 o 
   2   4   9       65.80       61.36      1.02 o 
   3   4   9      104.45      101.31      1.76 o 
   4   4   9        7.44        7.45      3.38 o 
   5   4   9      105.99      105.66      2.44 o 
   6   4   9      189.78      162.90      2.89 o 
   7   4   9       14.28       15.61      0.86 o 
   8   4   9       12.22       12.64      5.10 o 
   9   4   9        5.51        1.98      1.72 o 
  10   4   9        1.47        1.56      2.39 o 
  11   4   9       14.42       12.01      0.71 o 
  12   4   9        8.59        8.62      0.55 o 
   0   5   9       44.85       43.82      1.29 o 
   1   5   9      187.17      202.26      3.29 o 
   2   5   9       24.64       22.30      0.86 o 
   3   5   9      117.33      116.66      3.45 o 
   4   5   9        1.10        1.18      2.21 o 
   5   5   9       69.71       67.02      1.17 o 
   6   5   9       19.48       15.16      0.81 o 
   7   5   9      113.76      108.94      2.03 o 
   8   5   9       77.25       70.20      1.32 o 
   9   5   9       22.89       23.47      1.15 o 
  10   5   9        4.57        0.49      2.33 o 
  11   5   9        9.96       10.73      1.58 o 
  12   5   9       22.94       24.53      0.93 o 
   0   6   9        0.44        0.43      3.16 o 
   1   6   9      100.97       92.76      1.78 o 
   2   6   9       11.00        9.93      0.93 o 
   3   6   9       22.91       26.58      0.91 o 
   4   6   9        0.44        1.53      2.39 o 
   5   6   9       86.52       87.54      1.37 o 
   6   6   9       97.26      100.87      1.83 o 
   7   6   9        0.42       -0.43      2.44 o 
   8   6   9       12.99       15.66      1.08 o 
   9   6   9       31.87       33.17      1.36 o 
  10   6   9       16.14       16.01      1.01 o 
  11   6   9        1.58        2.17      0.51 o 
   0   7   9       16.74       20.26      1.15 o 
   1   7   9       22.20       21.48      1.58 o 
   2   7   9       37.02       33.33      2.66 o 
   3   7   9       41.69       43.32      1.02 o 
   4   7   9       43.55       35.19      1.51 o 
   5   7   9       17.25       19.97      2.66 o 
   6   7   9       23.60       26.51      0.91 o 
   7   7   9       27.16       27.16      0.91 o 
   8   7   9        9.10        8.91      5.39 o 
   9   7   9        1.64        0.97      2.23 o 
  10   7   9       34.88       35.74      1.22 o 
  11   7   9       13.25       13.83      0.72 o 
   0   8   9      199.06      190.00      4.74 o 
   1   8   9        0.52       -0.84      2.58 o 
   2   8   9      104.72      105.69      4.02 o 
   3   8   9      213.48      188.76      7.62 o 
   4   8   9       24.36       25.64      1.29 o 
   5   8   9      310.48      295.45      5.08 o 
   6   8   9       11.47        9.46      0.86 o 
   7   8   9       74.95       74.59      4.17 o 
   8   8   9       19.22       18.26      0.81 o 
   9   8   9        1.71       -0.22      2.13 o 
  10   8   9       65.56       64.78      1.10 o 
   0   9   9       46.20       43.96      1.58 o 
   1   9   9      188.07      172.96      6.54 o 
   2   9   9       24.86       24.74      0.91 o 
   3   9   9      142.38      135.21      2.80 o 
   4   9   9       83.48       83.48      1.42 o 
   5   9   9        4.29        3.84      1.65 o 
   6   9   9       93.75       92.91      1.67 o 
   7   9   9       51.31       45.62      1.02 o 
   8   9   9       23.32       24.28      0.81 o 
   9   9   9       65.80       63.92      1.80 o 
  10   9   9        9.90       11.08      0.51 o 
   0  10   9        5.15        0.29      3.74 o 
   1  10   9        2.96        1.45      1.72 o 
   2  10   9        0.82       -2.08      2.54 o 
   3  10   9       13.59       14.05      0.81 o 
   4  10   9       71.29       70.05      1.31 o 
   5  10   9        3.83        2.94      1.08 o 
   6  10   9        5.45        5.66      3.45 o 
   7  10   9       17.00       17.19      0.71 o 
   8  10   9       29.53       30.49      2.30 o 
   9  10   9        6.03        6.11      0.51 o 
   0  11   9        5.22        3.45      1.01 o 
   1  11   9        8.74       10.07      1.51 o 
   2  11   9       34.61       31.47      0.91 o 
   3  11   9       40.00       39.60      3.59 o 
   4  11   9        1.17       -0.18      2.44 o 
   5  11   9       12.54       12.01      0.71 o 
   6  11   9        9.18        8.05      0.61 o 
   7  11   9       39.24       38.87      0.81 o 
   8  11   9        4.73        4.00      1.72 o 
   0  12   9        1.85        1.15      0.86 o 
   1  12   9       37.23       38.64      1.51 o 
   2  12   9       19.03       17.60      0.71 o 
   3  12   9        5.07        4.41      0.61 o 
   4  12   9        1.24       -0.43      1.93 o 
   5  12   9        4.08        4.75      1.94 o 
   6  12   9       23.06       21.70      0.61 o 
   0  13   9       19.45       19.54      1.01 o 
   1  13   9        9.74        8.22      0.93 o 
   2  13   9       21.14       18.99      0.65 o 
   3  13   9        2.28       -0.53      1.78 o 
   4  13   9        1.29        0.34      0.79 o 
   0   0  10      523.14      598.90     12.37 o 
   1   0  10        5.04        9.66      3.38 o 
   2   0  10      125.71      117.20      3.16 o 
   3   0  10       99.05       99.81      1.83 o 
   4   0  10        0.13       -0.72      0.72 o 
   5   0  10       32.86       37.27      5.32 o 
   6   0  10      117.67      107.58      4.45 o 
   7   0  10       31.15       28.74      1.02 o 
   8   0  10      103.27       94.34      1.78 o 
   9   0  10       57.29       58.46      1.80 o 
  10   0  10        0.13       -0.75      2.39 o 
  11   0  10        2.05        3.81      0.61 o 
  12   0  10        0.02        0.93      1.73 o 
   0   1  10       53.15       53.59      1.29 o 
   1   1  10       28.47       25.30      0.81 o 
   2   1  10      103.73       92.83      1.83 o 
   3   1  10      719.25      716.33     15.47 o 
   4   1  10       53.42       64.26     10.34 o 
   5   1  10      656.05      660.11     10.22 o 
   6   1  10       94.63       95.06      5.10 o 
   7   1  10      170.61      168.77      3.38 o 
   8   1  10       10.18       11.93      0.81 o 
   9   1  10       10.21        9.82      0.81 o 
  10   1  10        3.97        1.89      1.87 o 
  11   1  10        3.58        3.81      1.15 o 
  12   1  10        3.06        3.32      2.08 o 
   0   2  10        4.31       -2.30      3.16 o 
   1   2  10      332.04      343.21      5.94 o 
   2   2  10      211.34      212.68      3.90 o 
   3   2  10       91.36       88.42      2.30 o 
   4   2  10     1064.52     1059.46     46.14 o 
   5   2  10       46.36       50.53      1.22 o 
   6   2  10     1093.57     1089.43     25.05 o 
   7   2  10       43.43       43.40      1.12 o 
   8   2  10       96.89       93.78      3.95 o 
   9   2  10       11.92       11.96      1.44 o 
  10   2  10       15.90       15.48      0.81 o 
  11   2  10        3.43        2.31      1.80 o 
  12   2  10       18.78       18.91      1.29 o 
   0   3  10       15.72       15.52      1.01 o 
   1   3  10      120.37      114.59      2.87 o 
   2   3  10       16.27       14.54      1.22 o 
   3   3  10      149.04      157.22      3.38 o 
   4   3  10      410.91      400.39      7.07 o 
   5   3  10      502.29      514.05      9.15 o 
   6   3  10       20.51       22.44      0.91 o 
   7   3  10      101.97       90.04      1.52 o 
   8   3  10       30.22       30.39      0.91 o 
   9   3  10        7.33        6.03      0.71 o 
  10   3  10       17.97       19.19      0.81 o 
  11   3  10       18.29       20.83      0.71 o 
  12   3  10        1.94       -0.10      1.67 o 
   0   4  10      139.56      137.24      3.31 o 
   1   4  10      353.98      352.85      6.20 o 
   2   4  10       29.02       31.19      0.91 o 
   3   4  10       46.95       49.18      2.37 o 
   4   4  10       71.73       68.07      1.65 o 
   5   4  10      295.74      275.41     11.36 o 
   6   4  10       53.43       61.85      3.59 o 
   7   4  10       36.40       28.74      0.96 o 
   8   4  10       69.85       69.04      1.22 o 
   9   4  10       16.53       17.60      0.81 o 
  10   4  10       33.58       30.86      1.87 o 
  11   4  10       31.30       33.78      0.76 o 
  12   4  10        3.86        2.52      0.68 o 
   0   5  10      103.69      114.52      2.44 o 
   1   5  10       24.05       23.84      1.65 o 
   2   5  10       60.44       54.46      1.12 o 
   3   5  10      192.48      192.04      3.46 o 
   4   5  10       23.46       25.07      1.29 o 
   5   5  10      121.07      116.94      2.02 o 
   6   5  10       66.50       62.65      1.22 o 
   7   5  10       51.07       48.86      1.12 o 
   8   5  10       60.69       62.36      3.66 o 
   9   5  10        0.02        1.59      2.33 o 
  10   5  10       11.16       13.08      0.71 o 
  11   5  10       13.69       14.08      0.61 o 
   0   6  10       86.74       97.13      2.44 o 
   1   6  10      252.58      255.71      8.12 o 
   2   6  10        7.17        4.32      1.44 o 
   3   6  10      138.47      135.13      2.28 o 
   4   6  10        1.77        2.86      0.97 o 
   5   6  10        6.81        3.50      2.74 o 
   6   6  10       43.47       51.63      1.58 o 
   7   6  10        6.04        7.06      0.76 o 
   8   6  10       31.11       30.53      0.91 o 
   9   6  10       17.19       16.30      1.01 o 
  10   6  10        6.51        5.25      0.61 o 
  11   6  10        7.52        7.63      0.79 o 
   0   7  10        1.60       -0.29      1.01 o 
   1   7  10        8.86        5.60      3.16 o 
   2   7  10       16.92       14.34      1.65 o 
   3   7  10      118.27      115.38      1.98 o 
   4   7  10       68.98       59.49      1.12 o 
   5   7  10      119.47      120.15      3.74 o 
   6   7  10       16.41       17.30      1.87 o 
   7   7  10      119.92      117.28      5.24 o 
   8   7  10       28.38       27.95      0.81 o 
   9   7  10        5.77        5.32      0.61 o 
  10   7  10        8.76        8.55      0.86 o 
   0   8  10       94.87       95.70      2.59 o 
   1   8  10       78.25       72.48      4.45 o 
   2   8  10       13.23       15.95      1.87 o 
   3   8  10       19.24       22.14      0.91 o 
   4   8  10       80.69       77.94      2.30 o 
   5   8  10       74.90       74.20      1.31 o 
   6   8  10      184.00      181.13      9.20 o 
   7   8  10        5.80        4.36      2.15 o 
   8   8  10        4.08        3.95      2.95 o 
   9   8  10        1.64        2.54      0.86 o 
  10   8  10       23.35       21.18      1.15 o 
   0   9  10      375.83      361.44      9.34 o 
   1   9  10       47.09       45.48      1.12 o 
   2   9  10       51.28       52.73      1.12 o 
   3   9  10       78.91       71.77      1.32 o 
   4   9  10       19.01       18.35      0.81 o 
   5   9  10       14.36       14.99      0.86 o 
   6   9  10       15.14       16.02      1.51 o 
   7   9  10       10.36       11.58      0.71 o 
   8   9  10       19.51       20.00      0.72 o 
   9   9  10       23.18       22.98      1.22 o 
   0  10  10       22.28       22.12      1.29 o 
   1  10  10       53.58       50.33      1.06 o 
   2  10  10       25.70       26.44      0.91 o 
   3  10  10       32.38       28.65      1.29 o 
   4  10  10        1.69        1.58      0.61 o 
   5  10  10        5.93        7.67      1.58 o 
   6  10  10       18.41       19.75      0.71 o 
   7  10  10       20.76       20.55      0.71 o 
   8  10  10       37.49       37.02      1.87 o 
   0  11  10        3.20        2.87      3.16 o 
   1  11  10        4.29        5.54      0.61 o 
   2  11  10       10.67       10.24      1.08 o 
   3  11  10        0.43       -0.14      0.61 o 
   4  11  10        2.04        1.53      0.82 o 
   5  11  10        1.94        2.33      0.82 o 
   6  11  10        0.48        1.58      1.67 o 
   7  11  10        3.82        3.21      1.22 o 
   0  12  10       30.57       34.77      1.15 o 
   1  12  10       20.32       23.20      0.71 o 
   2  12  10       21.63       21.48      0.71 o 
   3  12  10        2.02       -2.95      2.95 o 
   4  12  10        1.40        1.91      1.80 o 
   5  12  10        1.39       -0.79      1.52 o 
   0  13  10        1.80        0.72      2.59 o 
   1  13  10       63.69       57.58      2.01 o 
   2  13  10       32.23       34.84      0.71 o 
   1   0  11       81.54       93.64     11.42 o 
   2   0  11      236.45      246.51      4.37 o 
   3   0  11      183.06      186.37      3.54 o 
   4   0  11      174.12      167.47     10.28 o 
   5   0  11      513.79      506.33     15.60 o 
   6   0  11        8.77        9.05      0.81 o 
   7   0  11       22.66       27.23      5.53 o 
   8   0  11        7.95        5.30      1.94 o 
   9   0  11       79.16       76.96      1.47 o 
  10   0  11        0.36       -0.29      2.95 o 
  11   0  11        0.12       -1.51      1.93 o 
  12   0  11       23.88       22.38      1.58 o 
   0   1  11      698.30      724.53     14.53 o 
   1   1  11       98.55      105.43      4.17 o 
   2   1  11      171.85      173.67     12.57 o 
   3   1  11      390.93      397.01      9.85 o 
   4   1  11      177.99      177.88      3.35 o 
   5   1  11      124.08      125.50      7.26 o 
   6   1  11       67.50       65.96      1.22 o 
   7   1  11      344.71      332.52      5.97 o 
   8   1  11       91.60       90.05      1.47 o 
   9   1  11        2.91        5.62      2.15 o 
  10   1  11        9.36       11.97      0.72 o 
  11   1  11       22.57       22.20      0.71 o 
  12   1  11       16.27       16.09      0.51 o 
   0   2  11        0.24        2.87      3.59 o 
   1   2  11       76.84       83.13      1.47 o 
   2   2  11      208.81      194.47      5.82 o 
   3   2  11      140.74      140.26      2.33 o 
   4   2  11       16.71       14.13      2.15 o 
   5   2  11     1061.14     1091.49     34.55 o 
   6   2  11      211.79      219.11      8.62 o 
   7   2  11       29.56       32.52      2.95 o 
   8   2  11       18.37       20.91      0.91 o 
   9   2  11       37.89       36.62      1.36 o 
  10   2  11        1.63        0.92      2.18 o 
  11   2  11       16.44       18.78      0.79 o 
   0   3  11      290.06      309.63      7.62 o 
   1   3  11       69.96       78.70      3.38 o 
   2   3  11      230.06      233.15      6.76 o 
   3   3  11      144.77      145.41      2.51 o 
   4   3  11       32.20       31.39      1.02 o 
   5   3  11      121.09      116.73      5.10 o 
   6   3  11       30.68       32.93      1.02 o 
   7   3  11      102.19       95.38      3.59 o 
   8   3  11       13.93       11.40      0.81 o 
   9   3  11       24.94       23.27      1.22 o 
  10   3  11       36.37       40.57      1.01 o 
  11   3  11       21.93       19.85      0.72 o 
   0   4  11       19.40       16.95      1.15 o 
   1   4  11       14.97       15.60      0.81 o 
   2   4  11       29.53       36.08      1.02 o 
   3   4  11       18.35       18.22      2.87 o 
   4   4  11      134.20      132.41      4.02 o 
   5   4  11      584.14      586.99     17.19 o 
   6   4  11       63.61       65.79      2.87 o 
   7   4  11       71.96       70.42      1.51 o 
   8   4  11       26.03       28.63      1.01 o 
   9   4  11        6.91        9.17      0.71 o 
  10   4  11        3.11        3.96      0.61 o 
  11   4  11        4.74        5.15      1.51 o 
   0   5  11       31.85       33.19      1.29 o 
   1   5  11       20.05       17.60      1.15 o 
   2   5  11       43.58       42.96      1.80 o 
   3   5  11      163.13      173.69      3.38 o 
   4   5  11      153.31      153.10      6.18 o 
   5   5  11      106.23      105.33      1.83 o 
   6   5  11       72.31       64.88      1.22 o 
   7   5  11       88.90       86.67      1.51 o 
   8   5  11       12.16       13.54      0.81 o 
   9   5  11       11.37       13.31      0.71 o 
  10   5  11       10.30       10.35      0.61 o 
  11   5  11        0.26       -0.28      1.01 o 
   0   6  11        0.02        3.02      1.01 o 
   1   6  11       55.23       53.17      2.87 o 
   2   6  11       23.24       24.49      1.29 o 
   3   6  11       49.68       49.93      1.12 o 
   4   6  11       59.11       57.01      2.95 o 
   5   6  11       61.05       63.57      2.01 o 
   6   6  11       15.53       16.79      1.44 o 
   7   6  11       19.40       21.26      1.22 o 
   8   6  11       31.68       34.63      0.91 o 
   9   6  11        0.67        1.69      0.82 o 
  10   6  11        0.35        1.02      1.67 o 
   0   7  11       12.99       18.82      1.29 o 
   1   7  11       14.61       13.50      0.93 o 
   2   7  11        0.19        0.60      2.53 o 
   3   7  11       55.68       64.30      3.09 o 
   4   7  11       35.95       36.06      1.02 o 
   5   7  11       46.66       47.24      2.30 o 
   6   7  11        2.28        1.72      0.71 o 
   7   7  11        1.27        2.65      0.65 o 
   8   7  11        4.19        6.16      1.08 o 
   9   7  11        2.65        2.09      1.94 o 
  10   7  11        3.84        3.39      0.45 o 
   0   8  11        8.56        1.58      3.88 o 
   1   8  11       53.46       57.90      1.12 o 
   2   8  11       25.00       26.73      0.91 o 
   3   8  11        0.53        1.53      0.97 o 
   4   8  11       36.68       34.19      2.66 o 
   5   8  11        1.87        1.07      2.08 o 
   6   8  11       11.58       11.85      1.58 o 
   7   8  11        3.47        0.79      2.23 o 
   8   8  11        7.36        6.06      0.61 o 
   9   8  11        3.41        1.94      1.57 o 
   0   9  11        0.12       -2.15      3.59 o 
   1   9  11       16.55       17.78      1.80 o 
   2   9  11       33.99       36.71      1.02 o 
   3   9  11       14.12       15.66      0.81 o 
   4   9  11        3.59        2.67      1.36 o 
   5   9  11        7.22       -0.63      2.39 o 
   6   9  11        0.91        0.27      2.23 o 
   7   9  11        3.71        0.38      1.88 o 
   8   9  11        1.63        0.70      1.36 o 
   0  10  11       10.48       10.92      1.01 o 
   1  10  11       25.49       24.66      0.81 o 
   2  10  11        5.71        4.83      2.73 o 
   3  10  11        6.12        6.54      0.71 o 
   4  10  11       42.36       41.13      1.29 o 
   5  10  11        0.15       -0.80      2.44 o 
   6  10  11        0.12       -0.09      1.44 o 
   7  10  11        1.93        1.36      1.63 o 
   0  11  11       49.12       44.40      1.29 o 
   1  11  11       13.05       14.15      0.71 o 
   2  11  11       10.98        8.91      0.61 o 
   3  11  11        9.61        9.79      0.61 o 
   4  11  11        9.46       10.59      1.36 o 
   5  11  11        0.38        0.45      1.62 o 
   6  11  11        3.90        3.02      0.57 o 
   0  12  11       47.29       47.41      1.29 o 
   1  12  11        9.85        8.98      0.61 o 
   2  12  11        3.83        3.49      0.93 o 
   3  12  11       11.57       12.57      0.61 o 
   0   0  12     1829.75     1855.89     24.37 o 
   1   0  12       30.46       23.25      2.16 o 
   2   0  12      237.51      230.05      7.26 o 
   3   0  12        0.12       -4.02      4.02 o 
   4   0  12      149.93      154.87      2.64 o 
   5   0  12        0.00       -1.06      1.80 o 
   6   0  12       57.64       60.08      3.16 o 
   7   0  12       28.64       26.59      0.91 o 
   8   0  12       33.18       32.31      2.01 o 
   9   0  12       37.17       41.98      1.15 o 
  10   0  12      126.80      136.03      3.45 o 
  11   0  12       22.77       25.37      0.61 o 
   0   1  12      465.58      457.27     11.36 o 
   1   1  12      171.43      149.35      2.85 o 
   2   1  12      248.04      255.29      4.62 o 
   3   1  12      145.66      146.36      2.54 o 
   4   1  12      309.17      321.96      6.18 o 
   5   1  12      161.12      163.54      2.94 o 
   6   1  12      214.78      208.97      3.51 o 
   7   1  12        4.52        1.33      2.64 o 
   8   1  12       25.71       25.58      0.86 o 
   9   1  12       92.99       93.86      1.78 o 
  10   1  12       12.68       13.94      0.71 o 
  11   1  12       78.62       81.99      2.59 o 
   0   2  12       16.50       13.50      1.29 o 
   1   2  12       41.93       43.95      1.22 o 
   2   2  12      150.95      148.92      6.83 o 
   3   2  12       54.67       58.80      7.11 o 
   4   2  12       69.89       77.13      3.38 o 
   5   2  12      241.22      257.77      7.40 o 
   6   2  12       32.32       33.29      1.08 o 
   7   2  12       39.63       32.70      1.02 o 
   8   2  12       59.77       65.92      1.21 o 
   9   2  12       22.60       20.26      1.22 o 
  10   2  12       24.54       25.57      0.71 o 
  11   2  12        4.71        5.03      0.51 o 
   0   3  12      179.05      176.34      4.17 o 
   1   3  12       25.22       25.03      0.91 o 
   2   3  12       18.79       18.96      0.91 o 
   3   3  12      161.16      156.85      5.82 o 
   4   3  12       17.73       18.00      0.91 o 
   5   3  12       40.15       43.58      1.06 o 
   6   3  12       14.83       15.28      1.72 o 
   7   3  12       14.88       15.02      0.81 o 
   8   3  12       17.87       15.51      1.44 o 
   9   3  12       11.82       12.54      0.72 o 
  10   3  12        2.21        0.93      1.83 o 
   0   4  12       39.63       41.09      1.44 o 
   1   4  12        5.17        4.13      2.66 o 
   2   4  12       41.22       42.93      1.36 o 
   3   4  12        9.68       10.14      0.81 o 
   4   4  12        9.97       12.69      1.22 o 
   5   4  12        2.74        3.09      0.81 o 
   6   4  12      193.14      181.83      6.47 o 
   7   4  12       55.53       53.75      1.12 o 
   8   4  12       11.39       13.70      0.86 o 
   9   4  12        5.84        1.36      2.13 o 
  10   4  12       16.23       17.67      0.61 o 
   0   5  12      108.49      107.05      2.73 o 
   1   5  12       76.74       75.71      1.51 o 
   2   5  12       13.64       12.67      0.86 o 
   3   5  12       42.32       49.57      1.12 o 
   4   5  12      159.60      154.00      4.02 o 
   5   5  12      124.88      114.60      2.08 o 
   6   5  12       38.38       37.51      1.02 o 
   7   5  12        8.60        8.35      0.71 o 
   8   5  12       27.71       24.74      0.86 o 
   9   5  12        8.16        7.37      0.61 o 
  10   5  12       10.71       11.48      0.79 o 
   0   6  12        8.74        5.46      1.15 o 
   1   6  12       40.15       43.29      1.87 o 
   2   6  12       39.37       36.06      4.24 o 
   3   6  12       16.74       17.95      1.58 o 
   4   6  12       95.66      104.73      3.81 o 
   5   6  12       52.28       50.78      1.72 o 
   6   6  12        9.20        8.09      0.71 o 
   7   6  12       20.20       18.53      0.81 o 
   8   6  12       23.31       21.30      0.86 o 
   9   6  12       10.84       11.13      0.61 o 
   0   7  12       88.27       69.11      2.01 o 
   1   7  12        6.25        5.18      0.76 o 
   2   7  12       31.16       36.50      1.02 o 
   3   7  12       31.37       28.09      0.91 o 
   4   7  12       15.69       16.56      1.36 o 
   5   7  12        9.66       10.49      0.81 o 
   6   7  12        1.57        4.01      0.96 o 
   7   7  12        8.01        9.96      0.65 o 
   8   7  12        8.10        6.43      0.61 o 
   9   7  12        2.74       -0.09      1.57 o 
   0   8  12       34.24       32.76      1.29 o 
   1   8  12       14.41       13.32      1.15 o 
   2   8  12       38.24       38.25      1.15 o 
   3   8  12        2.11        1.66      0.97 o 
   4   8  12       53.73       52.80      1.02 o 
   5   8  12       14.90       15.85      3.23 o 
   6   8  12        3.39        2.55      2.44 o 
   7   8  12       14.95       15.89      1.15 o 
   8   8  12        0.89        0.95      0.69 o 
   0   9  12       53.85       52.01      1.44 o 
   1   9  12        4.32        2.94      1.08 o 
   2   9  12       22.75       18.84      1.72 o 
   3   9  12       29.29       28.46      0.81 o 
   4   9  12       13.57       12.99      0.86 o 
   5   9  12        1.16        0.61      1.36 o 
   6   9  12       19.69       19.90      0.71 o 
   7   9  12        4.45        4.64      0.51 o 
   0  10  12       14.64       16.38      1.01 o 
   1  10  12        1.15        0.76      0.83 o 
   2  10  12       14.47       13.29      0.71 o 
   3  10  12        2.20        2.13      0.82 o 
   4  10  12       18.63       20.74      2.01 o 
   5  10  12        3.55        2.75      0.72 o 
   6  10  12        4.44        4.53      0.51 o 
   0  11  12        1.42        0.29      2.59 o 
   1  11  12        4.98        5.41      1.87 o 
   2  11  12        5.15        4.23      3.16 o 
   3  11  12        2.02        0.92      0.69 o 
   4  11  12       29.06       27.37      0.61 o 
   1   0  13      330.74      332.23     23.86 o 
   2   0  13       33.93       36.90      1.06 o 
   3   0  13       27.92       29.09      1.44 o 
   4   0  13       32.26       32.91      1.65 o 
   5   0  13       87.55       88.15      1.52 o 
   6   0  13       14.61       14.37      0.81 o 
   7   0  13       11.28       11.08      0.76 o 
   8   0  13        7.56        7.35      0.71 o 
   9   0  13        6.54       11.23      4.67 o 
  10   0  13        2.38        2.29      0.79 o 
   0   1  13        1.66        1.87      1.15 o 
   1   1  13      539.54      527.39     10.28 o 
   2   1  13       47.50       46.34      1.12 o 
   3   1  13       24.30       22.16      0.91 o 
   4   1  13       62.63       62.62      1.27 o 
   5   1  13       42.23       42.15      3.81 o 
   6   1  13       17.84       18.56      1.01 o 
   7   1  13       14.84       13.30      0.81 o 
   8   1  13        6.15        5.93      2.08 o 
   9   1  13       17.64       15.59      0.71 o 
  10   1  13        1.52        1.08      0.69 o 
   0   2  13        0.08        0.57      3.59 o 
   1   2  13      153.26      151.64     10.13 o 
   2   2  13       34.35       32.64      1.80 o 
   3   2  13        8.81       10.42      0.86 o 
   4   2  13       13.71       13.02      0.81 o 
   5   2  13       16.72       15.43      1.65 o 
   6   2  13        1.13       -1.70      2.49 o 
   7   2  13       42.47       42.00      1.44 o 
   8   2  13        7.23        8.06      0.71 o 
   9   2  13        6.71        6.76      1.22 o 
  10   2  13        6.97        8.62      0.51 o 
   0   3  13        2.18        3.02      1.15 o 
   1   3  13       50.93       53.44      2.44 o 
   2   3  13       13.78       16.82      0.91 o 
   3   3  13      200.62      203.24      3.46 o 
   4   3  13        9.74       11.28      0.81 o 
   5   3  13       53.47       57.82      1.87 o 
   6   3  13       12.70       12.38      0.81 o 
   7   3  13       52.06       58.69      1.12 o 
   8   3  13        3.53        2.87      0.83 o 
   9   3  13       12.66       12.45      0.61 o 
  10   3  13        4.69        6.86      0.86 o 
   0   4  13       18.12       22.27      1.29 o 
   1   4  13      120.35      125.13      2.18 o 
   2   4  13       25.78       24.94      0.91 o 
   3   4  13       40.04       39.84      2.73 o 
   4   4  13       56.12       55.55      1.12 o 
   5   4  13       45.75       45.62      1.02 o 
   6   4  13       49.26       45.76      2.51 o 
   7   4  13        3.94        4.72      0.61 o 
   8   4  13       29.51       28.00      0.79 o 
   9   4  13       15.68       17.68      0.61 o 
   0   5  13       78.29       74.28      1.87 o 
   1   5  13      224.47      240.49      7.11 o 
   2   5  13       49.17       46.92      1.12 o 
   3   5  13       80.75       85.07      1.42 o 
   4   5  13       10.95        9.71      3.88 o 
   5   5  13        1.44        4.35      1.15 o 
   6   5  13        8.08        7.00      0.71 o 
   7   5  13        2.06        3.94      0.83 o 
   8   5  13       17.34       17.63      0.65 o 
   9   5  13        0.06       -0.69      0.69 o 
   0   6  13        0.81       -1.01      1.01 o 
   1   6  13      219.65      196.59      3.55 o 
   2   6  13        5.55        7.06      0.81 o 
   3   6  13        2.06        2.79      2.49 o 
   4   6  13        6.11        7.89      4.24 o 
   5   6  13       31.61       29.96      0.91 o 
   6   6  13       21.55       22.16      0.86 o 
   7   6  13        0.48        1.75      0.69 o 
   8   6  13        1.04        0.73      0.69 o 
   0   7  13        0.09        1.58      3.30 o 
   1   7  13       15.71       14.46      0.81 o 
   2   7  13        1.44        1.59      2.39 o 
   3   7  13       14.34       12.87      0.81 o 
   4   7  13       29.89       31.30      0.86 o 
   5   7  13        4.18        5.59      2.23 o 
   6   7  13       21.47       22.00      0.71 o 
   7   7  13       30.87       33.23      1.15 o 
   8   7  13        2.36        1.18      0.56 o 
   0   8  13        1.23       -1.44      3.30 o 
   1   8  13       10.10        8.98      0.71 o 
   2   8  13       12.13        9.80      0.71 o 
   3   8  13        2.02        1.34      2.08 o 
   4   8  13        1.75        2.55      0.61 o 
   5   8  13        6.89        8.08      0.93 o 
   6   8  13        9.93        9.77      0.61 o 
   7   8  13        5.17        5.61      0.65 o 
   0   9  13        7.53        8.62      0.86 o 
   1   9  13        0.56        0.50      0.82 o 
   2   9  13        2.30        2.18      2.59 o 
   3   9  13        0.87        0.65      0.65 o 
   4   9  13        2.73        1.71      0.69 o 
   5   9  13        1.17       -0.05      1.72 o 
   6   9  13        6.09        6.61      0.72 o 
   0  10  13       17.37       16.52      0.86 o 
   1  10  13        6.79        6.76      0.61 o 
   2  10  13       12.71       13.45      0.61 o 
   3  10  13        0.85       -0.16      0.93 o 
   4  10  13       16.39       16.39      0.51 o 
   0  11  13        5.67        5.17      0.72 o 
   0   0  14      271.96      274.83      6.76 o 
   1   0  14      889.82      886.36     12.42 o 
   2   0  14       66.92       78.31      1.42 o 
   3   0  14        6.39        8.68      0.81 o 
   4   0  14        8.01        7.23      1.15 o 
   5   0  14        3.01        2.80      0.71 o 
   6   0  14        0.78       -0.94      3.09 o 
   7   0  14       44.12       42.66      1.65 o 
   8   0  14      103.92      105.05      3.95 o 
   9   0  14      205.57      192.88      3.55 o 
   0   1  14      193.85      193.30      4.60 o 
   1   1  14      115.73      107.50      2.23 o 
   2   1  14      103.50      102.32      1.82 o 
   3   1  14       57.65       56.21      3.16 o 
   4   1  14       13.55       12.64      0.81 o 
   5   1  14        4.37        2.08      2.44 o 
   6   1  14        2.99        4.11      1.80 o 
   7   1  14       26.22       24.60      1.58 o 
   8   1  14       30.12       31.25      2.08 o 
   9   1  14       30.56       30.08      0.72 o 
   0   2  14        6.63        6.18      1.15 o 
   1   2  14        2.57       -0.24      2.74 o 
   2   2  14       16.69       16.44      1.01 o 
   3   2  14       33.36       32.56      0.96 o 
   4   2  14        2.41        2.24      0.97 o 
   5   2  14        0.63        1.88      0.79 o 
   6   2  14       30.53       33.19      0.91 o 
   7   2  14        6.54        8.12      0.61 o 
   8   2  14        3.35        3.00      1.01 o 
   9   2  14       10.26       10.64      0.51 o 
   0   3  14        3.83        3.45      3.59 o 
   1   3  14       33.37       35.11      1.44 o 
   2   3  14       30.33       32.98      1.02 o 
   3   3  14       54.99       57.29      2.44 o 
   4   3  14        0.27       -0.09      2.39 o 
   5   3  14        1.26       -2.49      2.49 o 
   6   3  14        1.45       -0.33      2.44 o 
   7   3  14        8.94        9.48      0.61 o 
   8   3  14        6.92        5.66      0.57 o 
   0   4  14        9.07        8.48      1.15 o 
   1   4  14       24.73       28.22      1.58 o 
   2   4  14       32.04       31.57      0.96 o 
   3   4  14       56.14       55.05      2.23 o 
   4   4  14        1.06       -0.19      2.01 o 
   5   4  14       67.89       71.96      1.24 o 
   6   4  14        3.57       -0.43      2.23 o 
   7   4  14        5.04        5.07      1.58 o 
   8   4  14       13.59       12.62      0.79 o 
   0   5  14      563.69      590.56     14.10 o 
   1   5  14       11.74       11.64      1.29 o 
   2   5  14       59.34       62.96      2.51 o 
   3   5  14       88.68       87.90      1.57 o 
   4   5  14       66.09       65.96      2.01 o 
   5   5  14       16.48       15.60      0.71 o 
   6   5  14       35.11       33.64      1.80 o 
   7   5  14       42.82       44.65      1.36 o 
   8   5  14       28.70       25.07      0.61 o 
   0   6  14       93.53      106.76      2.73 o 
   1   6  14      147.16      145.93      2.49 o 
   2   6  14       59.71       57.88      1.65 o 
   3   6  14       51.16       54.32      1.06 o 
   4   6  14       30.97       32.43      1.08 o 
   5   6  14        3.28        1.69      1.01 o 
   6   6  14       49.92       49.83      1.08 o 
   7   6  14       38.33       39.56      0.86 o 
   0   7  14       15.97       14.65      1.01 o 
   1   7  14        6.81       10.50      1.94 o 
   2   7  14       21.46       23.14      0.81 o 
   3   7  14        2.08        1.39      0.83 o 
   4   7  14        8.25        9.28      0.86 o 
   5   7  14       21.56       21.34      1.80 o 
   6   7  14        5.48        5.31      3.16 o 
   0   8  14        0.10        1.58      3.02 o 
   1   8  14        0.96        0.13      2.23 o 
   2   8  14       18.31       17.82      0.71 o 
   3   8  14        5.00        3.77      3.30 o 
   4   8  14        3.49        3.74      0.51 o 
   5   8  14        0.75        0.89      1.57 o 
   0   9  14        0.41        0.72      2.30 o 
   1   9  14        7.69        7.23      0.57 o 
   2   9  14       13.67       13.59      0.61 o 
   3   9  14        4.65        4.61      1.87 o 
   1   0  15        0.00        0.16      0.97 o 
   2   0  15       27.67       24.83      1.08 o 
   3   0  15        0.59       -2.47      4.38 o 
   4   0  15        1.60       -0.30      2.33 o 
   5   0  15        2.11        3.64      0.61 o 
   6   0  15        0.02       -2.08      2.08 o 
   7   0  15       37.14       38.70      0.86 o 
   8   0  15        3.03        0.77      1.67 o 
   0   1  15      102.29      102.60      2.59 o 
   1   1  15       15.67       17.60      0.81 o 
   2   1  15        2.66        1.74      3.59 o 
   3   1  15       16.70       17.07      1.44 o 
   4   1  15       20.00       21.38      0.93 o 
   5   1  15       17.07       19.68      0.76 o 
   6   1  15       25.38       27.33      2.44 o 
   7   1  15       13.12       14.51      0.61 o 
   8   1  15       13.42       16.01      0.55 o 
   0   2  15       11.96       12.79      1.15 o 
   1   2  15       33.04       35.73      0.93 o 
   2   2  15        5.58        7.09      0.71 o 
   3   2  15        7.34       10.05      2.01 o 
   4   2  15        0.10       -1.91      2.51 o 
   5   2  15       19.05       17.92      0.79 o 
   6   2  15        5.01        3.39      2.59 o 
   7   2  15       16.62       16.24      0.61 o 
   0   3  15        2.35        2.44      1.01 o 
   1   3  15        2.67        2.08      0.71 o 
   2   3  15       23.69       24.29      0.81 o 
   3   3  15        0.74        1.25      0.83 o 
   4   3  15       15.82       18.90      0.81 o 
   5   3  15        3.18        3.46      2.44 o 
   6   3  15        2.22        0.14      2.03 o 
   7   3  15        2.71        3.14      1.58 o 
   0   4  15       14.34       12.36      1.15 o 
   1   4  15        3.06        3.31      1.08 o 
   2   4  15       26.99       28.24      2.59 o 
   3   4  15       10.87       12.54      0.72 o 
   4   4  15       17.71       18.26      0.71 o 
   5   4  15       27.03       27.79      0.76 o 
   6   4  15       17.00       20.86      1.29 o 
   7   4  15        6.02        7.76      0.51 o 
   0   5  15       73.78       70.55      2.16 o 
   1   5  15       66.74       65.20      1.36 o 
   2   5  15       29.92       28.32      0.81 o 
   3   5  15        1.69        1.51      0.83 o 
   4   5  15       56.29       60.36      1.06 o 
   5   5  15       32.63       32.09      1.29 o 
   6   5  15       63.22       67.48      1.22 o 
   0   6  15      258.72      244.66      6.18 o 
   1   6  15       15.87       18.54      0.71 o 
   2   6  15       16.23       13.37      0.71 o 
   3   6  15       61.28       66.03      1.06 o 
   4   6  15       11.60       12.72      1.36 o 
   5   6  15       20.25       18.39      0.61 o 
   0   7  15        5.40        0.43      2.87 o 
   1   7  15        7.81        5.74      0.86 o 
   2   7  15       21.48       20.91      0.71 o 
   3   7  15       34.98       35.37      1.01 o 
   4   7  15       14.31       14.80      0.61 o 
   0   8  15        2.88        0.72      2.30 o 
   1   8  15        3.27        2.80      0.69 o 
   2   8  15        4.86        4.84      0.51 o 
   3   8  15        0.27       -1.20      1.47 o 
   0   0  16       83.55       76.44      2.16 o 
   1   0  16        0.65        1.25      0.86 o 
   2   0  16        2.36        2.45      0.79 o 
   3   0  16       19.60       17.28      1.36 o 
   4   0  16       11.03       10.70      0.86 o 
   5   0  16        0.00        0.00      1.83 o 
   6   0  16       10.39       11.33      0.55 o 
   0   1  16        0.06        1.29      3.02 o 
   1   1  16       16.46       14.30      0.71 o 
   2   1  16        6.06        6.46      0.65 o 
   3   1  16        1.08       -1.98      1.98 o 
   4   1  16        1.50       -0.93      2.03 o 
   5   1  16       33.50       32.56      0.79 o 
   6   1  16        3.10        4.02      1.15 o 
   0   2  16        2.71        2.87      0.86 o 
   1   2  16        0.88        2.61      0.83 o 
   2   2  16        3.18        2.19      2.01 o 
   3   2  16        5.02        1.29      2.13 o 
   4   2  16       29.29       34.05      0.81 o 
   5   2  16        3.07        3.23      0.51 o 
   6   2  16       23.37       22.20      0.61 o 
   0   3  16        4.72        4.60      0.86 o 
   1   3  16        3.31        3.22      1.01 o 
   2   3  16        1.98        1.97      0.83 o 
   3   3  16        6.74        6.84      3.38 o 
   4   3  16       15.46       17.14      0.86 o 
   5   3  16        0.56        0.86      0.68 o 
   0   4  16        1.78        0.14      0.86 o 
   1   4  16        7.97        9.56      0.61 o 
   2   4  16        4.64        3.83      0.79 o 
   3   4  16       17.54       19.50      1.94 o 
   4   4  16       11.15       11.89      0.65 o 
   5   4  16        5.46        6.12      0.72 o 
   0   5  16        1.21        2.01      0.86 o 
   1   5  16       79.97       82.21      1.47 o 
   2   5  16        2.41        2.24      0.69 o 
   3   5  16       62.60       65.63      1.80 o 
   4   5  16       17.98       17.96      0.61 o 
   0   6  16       94.86       85.07      2.30 o 
   1   6  16       38.76       36.79      0.71 o 
   2   6  16       29.04       27.88      0.61 o 
   3   6  16       10.16        9.27      0.51 o 
   1   0  17        0.41        0.63      1.15 o 
   2   0  17        0.01        0.05      1.87 o 
   3   0  17        5.17        3.74      0.51 o 
   4   0  17        2.43        1.92      0.50 o 
   0   1  17        6.28        7.61      0.86 o 
   1   1  17       12.99       13.58      1.01 o 
   2   1  17        6.61        5.90      0.51 o 
   3   1  17        3.18        2.66      0.51 o 
   4   1  17        4.77        4.03      0.51 o 
   0   2  17        0.02       -2.44      2.44 o 
   1   2  17       11.72       12.93      0.61 o 
   2   2  17        1.37        2.26      0.51 o 
   3   2  17        0.09       -1.63      1.63 o 
   0   3  17       32.94       34.34      1.01 o 
   1   3  17        6.06        4.98      0.51 o 
   2   3  17       19.05       19.05      0.61 o 
   3   3  17        4.59        2.43      0.79 o 
   0   4  17       25.18       28.73      0.86 o 
   1   4  17       57.04       56.18      1.02 o 
   2   4  17       15.07       15.54      0.57 o 
                                                 
